# Supplementary material for: Chemical Diversity of Three Endophytic Talaromyces Strains and Their Potential for Biocontrol against the Cocoa Pathogenic Fungus
Source: Chem Biodivers. 2026 Jan 10;23(1):e03152. doi: 10.1002/cbdv.202503152 (PMC12790416; doi:10.1002/cbdv.202503152)
Supplement: Supplementary file 2 — Supporitng File 2: cbdv70812‐sup‐0002‐TableS1.xlsx. [file CBDV-23-e03152-s002.xlsx]

## Sheet: Sheet1
Alignment ID	Average Rt(min)	Average Mz	BLANK_M_3_009	BLANK_M_2_009	BLANK_M_1_009	BLANK_M_mean	BLANK_M_std	BLANK_PDA_3_013	BLANK_PDA_2_013	BLANK_PDA_1_013	BLANK_PDA_mean	BLANK_PDA_std	BLANK_PDB_3_002	BLANK_PDB_2_002	BLANK_PDB_1_002	BLANK_PDB_mean	BLANK_PDB_std	J6MD_3_015	J6MD_2_015	J6MD_1_015	J6MD_mean	J6MD_std	J6ME_3_004	J6ME_2_004	J6ME_1_004	J6ME_mean	J6ME_std	J6PDA_3_014	J6PDA_2_014	J6PDA_1_014	J6PDA_mean	J6PDA_std	J6PDBD_3_011	J6PDBD_2_011	J6PDBD_1_011	J6PDBD_mean	J6PDBD_std	J6PDBE_3_005	J6PDBE_2_005	J6PDBE_1_005	J6PDBE_mean	J6PDBE_std	P7MD_3_012	P7MD_2_012	P7MD_1_012	P7MD_mean	P7MD_std	P7ME_3_017	P7ME_2_017
0	26,493	121,06380	1972	1950	1929	1950.33	21.5019	0	0	0	0	0	0	0	0	0	0	4081	4054	4029	4054.67	26.0064	53066	52587	52589	52747.3	275.975	3474	3411	3416	3433.67	35.019	31489	32079	31794	31787.3	295.056	7226	7338	7425	7329.67	99.7614	2560	2617	2617	2598	32.909	33624	33235
1	32,320	122,09540	1284	1277	1281	1280.67	3.51188	0	0	0	0	0	0	0	0	0	0	1234	1224	1201	1219.67	16.9214	18960	19061	18957	18992.7	59.1974	753	737	731	740.333	11.3725	3273	3221	3291	3261.67	36.3501	269	270	270	269.667	0.57735	8462	8379	8337	8392.67	63.6108	37281	37949
2	17,514	140,06980	30738	31168	30486	30797.3	344.85	176	182	177	178.333	3.21455	0	0	0	0	0	161	165	160	162	2.64575	64584	64267	64474	64441.7	160.954	27781	27390	27566	27579	195.824	3318	3371	3390	3359.67	37.314	864	869	846	859.667	12.0968	145	144	146	145	1	261748	257637
3	36,898	151,03780	0	0	0	0	0	0	0	0	0	0	0	0	0	0	0	53364	54249	53044	53552.3	624.186	53831	55216	53784	54277	813.537	31038	30065	30156	30419.7	537.422	38922	38575	38848	38781.7	182.763	1898	1875	1856	1876.33	21.0317	1050	1086	1059	1065	18.735	556	538
4	44,659	161,09490	0	0	0	0	0	0	0	0	0	0	0	0	0	0	0	0	0	0	0	0	1332	1316	1358	1335.33	21.1975	0	0	0	0	0	0	0	0	0	0	154	158	157	156.333	2.08167	57604	57919	57979	57834	201.432	24616	25419
5	32,271	164,10600	46289	46195	47291	46591.7	607.461	164	167	165	165.333	1.52753	164	163	165	164	1	2583	2555	2561	2566.33	14.7422	47993	47757	47929	47893	122.049	2094	2068	2114	2092	23.0651	7067	6994	7153	7071.33	79.5885	1480	1487	1487	1484.67	4.04145	19099	19413	18909	19140.3	254.53	98203	98515
6	25,018	179,03290	123143	122717	125194	123685	1324.36	562	562	567	563.667	2.88675	2180	2244	2247	2223.67	37.8462	118267	119998	118966	119077	870.822	349498	352034	361515	354349	6334.15	95032	92679	92961	93557.3	1284.86	55765	54219	56264	55416	1066.23	182008	181583	176031	179874	3334.91	497	503	507	502.333	5.03322	24086	24897
7	49,629	179,10530	146	146	147	146.333	0.57735	236	235	236	235.667	0.57735	773	774	767	771.333	3.78594	146	147	148	147	1	5468	5422	5525	5471.67	51.5978	1684	1694	1653	1677	21.3776	158	157	160	158.333	1.52753	2146	2155	2162	2154.33	8.02081	163	164	163	163.333	0.57735	30271	29592
8	20,085	180,10090	28739	28319	28262	28440	260.505	1418	1414	1452	1428	20.8806	1418	1397	1405	1406.67	10.5987	48984	49506	49673	49387.7	359.419	162900	162380	158331	161204	2501.35	10975	10938	10792	10901.7	96.7592	68504	68274	68295	68357.7	127.163	9718	9693	9708	9706.33	12.5831	25652	25091	25137	25293.3	311.465	171528	173648
9	26,527	180,10100	26688	26599	26338	26541.7	181.907	168	168	171	169	1.73205	267	267	273	269	3.4641	22446	22457	22377	22426.7	43.3628	276680	277449	272788	275639	2498.8	17765	17922	17966	17884.3	105.661	173514	175748	178582	175948	2539.91	42467	42495	41760	42240.7	416.505	13387	13344	13309	13346.7	39.0683	183434	189678
10	34,231	191,06920	93341	95013	93387	93913.7	952.328	161	155	158	158	3	345	352	349	348.667	3.51188	1011	1039	1009	1019.67	16.773	451906	435642	452658	446735	9614.46	218	215	222	218.333	3.51188	44087	44646	44259	44330.7	286.308	35356	34798	34774	34976	329.308	26572	26160	26591	26441	243.538	25027	24507
11	43,506	201,08720	6361	6373	6510	6414.67	82.7788	0	0	0	0	0	0	0	0	0	0	24391	24815	24771	24659	233.135	597	599	610	602	7	28820	29044	29475	29113	332.907	29087	28923	28552	28854	274.093	39560	39650	40485	39898.3	510.057	80389	79818	78669	79625.3	876.037	112921	116196
12	27,842	209,07940	26365	26278	25717	26120	351.709	0	0	0	0	0	618	627	618	621	5.19615	20416	20324	19877	20205.7	288.327	45370	46568	46429	46122.3	655.236	36006	36663	36252	36307	331.935	63899	64146	66155	64733.3	1237.38	5085	5152	5151	5129.33	38.397	61218	61900	60657	61258.3	622.481	128137	126025
13	19,674	216,12170	46940	46988	47551	47159.7	339.753	371	364	372	369	4.3589	156	157	159	157.333	1.52753	44302	45590	44249	44713.7	759.389	29384	28912	29678	29324.7	386.432	759	741	767	755.667	13.3167	26176	25877	25598	25883.7	289.058	42234	43138	42523	42631.7	461.693	234	227	236	232.333	4.72582	22814	23023
14	38,052	221,11340	62715	62085	61939	62246.3	412.39	2778	2781	2834	2797.67	31.5013	3062	3076	3002	3046.67	39.3107	1506	1490	1462	1486	22.2711	48423	49854	48595	48957.3	781.284	1962	2001	1970	1977.67	20.5994	29491	29568	29761	29606.7	139.091	33886	34127	33907	33973.3	133.493	6064	6184	5971	6073	106.785	206900	207036
15	39,340	223,05880	70966	70438	69028	70144	1001.89	2734	2702	2723	2719.67	16.2583	2682	2646	2618	2648.67	32.0832	25164	25859	26101	25708	486.408	236220	236217	236234	236224	9.07377	9999	9775	9682	9818.67	162.949	47321	45704	46111	46378.7	841.075	76771	77462	75661	76631.3	908.587	31678	31427	31649	31584.7	137.311	149732	153314
16	49,557	225,19460	29374	28815	29244	29144.3	292.524	1613	1600	1619	1610.67	9.71253	1588	1542	1539	1556.33	27.4651	1342	1340	1354	1345.33	7.57188	51965	52350	51784	52033	289.062	1344	1340	1306	1330	20.8806	28182	27546	27682	27803.3	334.911	1149	1188	1187	1174.67	22.2336	1289	1280	1283	1284	4.58258	110029	111277
17	7,521	229,03030	34106	34892	34865	34621	446.207	178	180	183	180.333	2.51661	350	355	353	352.667	2.51661	51519	50410	51726	51218.3	707.647	62362	63297	61552	62403.7	873.246	50847	51368	50376	50863.7	496.21	1667	1701	1694	1687.33	17.9536	33882	33988	33492	33787.3	261.2	138373	141910	141090	140458	1851.34	60321	61388
18	31,519	233,07970	25475	25024	25368	25289	235.65	0	0	0	0	0	0	0	0	0	0	26918	26537	26668	26707.7	193.573	445189	444221	442646	444019	1283.52	9877	9929	9685	9830.33	128.52	831	815	801	815.667	15.0111	1534	1506	1498	1512.67	18.9033	24333	24221	24469	24341	124.193	56937	57302
19	26,651	233,09060	24286	24379	24421	24362	69.0869	1384	1387	1399	1390	7.93725	2810	2812	2810	2810.67	1.1547	55772	55534	56225	55843.7	351.03	88695	88587	90006	89096	789.931	47096	46820	47789	47235	499.23	20631	20747	20742	20706.7	65.5769	75293	74448	74477	74739.3	479.709	22804	23407	23257	23156	313.932	224927	220581
20	32,740	235,09260	290	292	293	291.667	1.52753	339	334	330	334.333	4.50925	149	148	152	149.667	2.08167	169	169	165	167.667	2.3094	44806	44743	44704	44751	51.4684	331	343	338	337.333	6.02771	808	822	810	813.333	7.57188	1171	1153	1144	1156	13.7477	12738	13168	12794	12900	233.778	80389	80038
21	33,976	235,09470	30932	30919	31316	31055.7	225.549	291	292	292	291.667	0.57735	161	156	156	157.667	2.88675	66480	65601	66296	66125.7	463.595	704235	707428	702912	704858	2321.63	42678	43686	43686	43350	581.969	79921	79814	79511	79748.7	212.665	88809	86220	87608	87545.7	1295.63	121189	117846	118548	119194	1762.73	158527	157943
22	29,877	239,12410	149	149	149	149	0	1045	1073	1050	1056	14.9332	71	71	69	70.3333	1.1547	811	805	814	810	4.58258	22324	22416	21960	22233.3	241.142	34791	35061	34822	34891.3	147.751	532	517	523	524	7.54983	2120	2108	2122	2116.67	7.57188	10803	10945	10837	10861.7	74.144	188492	188002
23	16,462	243,04620	30112	30491	31014	30539	452.912	0	0	0	0	0	794	792	779	788.333	8.14453	78517	80232	79742	79497	883.36	29702	29707	29646	29685	33.8674	354	347	359	353.333	6.02771	316	309	311	312	3.60555	21094	21437	21140	21223.7	186.178	197471	192802	198733	196335	3124.34	25753	25723
24	50,883	247,17620	21706	21637	21397	21580	162.194	371	372	368	370.333	2.08167	173	175	175	174.333	1.1547	164	159	159	160.667	2.88675	313	318	312	314.333	3.21455	23897	24117	24080	24031.3	117.798	180	176	176	177.333	2.3094	216	217	214	215.667	1.52753	232	235	233	233.333	1.52753	37558	36780
25	21,606	248,08760	24565	25129	25129	24941	325.626	0	0	0	0	0	0	0	0	0	0	41817	41448	41368	41544.3	239.5	24239	24352	24382	24324.3	75.4078	13742	13657	13325	13574.7	220.355	110493	110096	113477	111355	1848.11	1239	1213	1220	1224	13.4536	157	157	154	156	1.73205	48104	49503
26	8,388	249,03580	21190	21496	21718	21468	265.111	0	0	0	0	0	0	0	0	0	0	116614	116258	115762	116211	427.913	30872	30680	30598	30716.7	140.632	32067	32911	33146	32708	567.421	450	437	440	442.333	6.80686	22722	22625	22654	22667	49.7896	80611	79360	77867	79279.3	1373.78	30604	29844
27	30,599	259,05600	29387	29169	29262	29272.7	109.391	0	0	0	0	0	161	162	161	161.333	0.57735	51582	50258	50595	50811.7	688.079	24850	25254	25424	25176	294.842	4935	4987	4889	4937	49.0306	419	418	419	418.667	0.57735	32649	32404	32017	32356.7	318.648	104321	102013	104820	103718	1497.5	52063	52683
28	46,279	267,13720	2878	2890	2885	2884.33	6.02771	4348	4271	4348	4322.33	44.456	4624	4519	4458	4533.67	83.9663	2141	2164	2123	2142.67	20.5508	20912	21011	21393	21105.3	253.997	2034	2093	2029	2052	35.5949	26183	25984	26179	26115.3	113.756	1767	1745	1772	1761.33	14.3643	2968	2938	2869	2925	50.7642	1379	1412
29	53,233	267,17390	1162	1158	1154	1158	4	1584	1543	1573	1566.67	21.2211	1212	1243	1217	1224	16.6433	20389	20397	20192	20326	116.116	638	635	626	633	6.245	1528	1546	1546	1540	10.3923	1501	1465	1475	1480.33	18.5831	841	842	843	842	1	1520	1511	1520	1517	5.19615	1408	1417
30	44,707	273,07460	2014	2017	2041	2024	14.7986	0	0	0	0	0	471	482	476	476.333	5.50757	26942	27835	27126	27301	471.52	3994	4033	4028	4018.33	21.2211	38697	38965	39417	39026.3	363.897	0	0	0	0	0	1106	1104	1092	1100.67	7.57188	31848	31846	30977	31557	502.296	20054	20498
31	28,303	289,06950	51660	50918	50212	50930	724.075	0	0	0	0	0	0	0	0	0	0	91936	92929	92416	92427	496.591	288731	296101	293646	292826	3752.8	31904	31714	32025	31881	156.771	188538	182687	182805	184677	3344.53	97385	96671	95415	96490.3	997.349	1416	1438	1452	1435.33	18.1475	77916	77826
32	22,008	289,11690	21605	21436	21345	21462	131.936	150	150	151	150.333	0.57735	2192	2206	2142	2180	33.6452	39254	39199	38375	38942.7	492.382	27382	28212	27781	27791.7	415.103	165	163	165	164.333	1.1547	26758	26792	26405	26651.7	214.295	20501	20490	20485	20492	8.18535	52671	51029	52117	51939	835.347	399967	408775
33	34,203	303,08490	42739	43748	43303	43263.3	505.668	0	0	0	0	0	0	0	0	0	0	289034	285695	294257	289662	4315.41	513018	518143	525569	518910	6310.56	96827	95226	96780	96277.7	911.073	127669	126491	128495	127552	1007.14	99040	100433	99441	99638	717.091	19871	19895	20596	20120.7	411.826	31304	30588
34	24,322	304,11630	21639	22298	21543	21826.7	410.999	28768	28390	28534	28564	190.777	0	0	0	0	0	30996	30848	31570	31138	381.371	34498	33760	34771	34343	523.019	905	907	901	904.333	3.05505	30200	31237	30118	30518.3	623.733	487	491	490	489.333	2.08167	26445	26632	26482	26519.7	99.0269	183862	185666
35	27,183	311,05140	50707	50409	51055	50723.7	323.322	1275	1318	1320	1304.33	25.4231	588	580	583	583.667	4.04145	142294	146634	143447	144125	2248.04	305417	303177	310034	306209	3496.49	52445	51716	51092	51751	677.179	237117	240085	242717	239973	2801.68	145709	143761	142122	143864	1795.72	22829	23122	22836	22929	167.18	27325	27773
36	12,564	311,07190	54021	54344	55302	54555.7	666.215	194	193	191	192.667	1.52753	0	0	0	0	0	2669	2643	2598	2636.67	35.9212	25314	25403	25132	25283	138.134	228	225	220	224.333	4.04145	166	169	168	167.667	1.52753	144	141	144	143	1.73205	3750	3877	3760	3795.67	70.614	111169	112483
37	45,514	313,06710	3508	3378	3379	3421.67	74.7685	136	138	137	137	1	0	0	0	0	0	1477	1461	1462	1466.67	8.96289	58403	57258	57246	57635.7	664.557	366	371	374	370.333	4.04145	30956	32148	31277	31460.3	616.785	325	316	322	321	4.58258	0	0	0	0	0	34043	33666
38	36,124	315,08490	25467	25216	26009	25564	405.301	1591	1611	1612	1604.67	11.8462	1135	1126	1154	1138.33	14.2945	103268	102363	104294	103308	966.132	329315	322922	329028	327088	3611	94487	96728	95660	95625	1120.91	439624	447388	437296	441436	5284.38	134816	135263	138484	136188	2001.2	5106	5051	5043	5066.67	34.2977	26091	25656
39	34,575	325,06690	46110	45094	45624	45609.3	508.159	2358	2378	2373	2369.67	10.4083	1606	1574	1576	1585.33	17.9258	270481	262579	267407	266822	3983.31	467966	464505	465067	465846	1857.35	73827	74021	74288	74045.3	231.461	93320	94373	93046	93579.7	700.573	72082	71724	70712	71506	710.541	2509	2521	2513	2514.33	6.1101	30215	29896
40	28,663	327,02510	24290	23905	24028	24074.3	196.638	214	218	216	216	2	153	151	151	151.667	1.1547	132349	133488	136129	133989	1939.1	272061	271952	263885	269299	4689.27	45814	45025	45349	45396	396.594	231066	229148	230230	230148	961.626	124475	124396	125412	124761	565.165	873	864	858	865	7.54983	38242	38299
41	40,139	327,08470	67519	67769	68169	67819	327.872	158	158	157	157.667	0.57735	67	65	67	66.3333	1.1547	52619	51615	51313	51849	683.722	266790	268825	274477	270031	3982.8	64500	62736	62978	63404.7	956.273	49868	49438	50018	49774.7	301.054	62161	64109	62942	63070.7	980.353	300	297	297	298	1.73205	32573	32815
42	39,949	329,10030	31188	31490	30688	31122	405.053	142	143	141	142	1	1180	1145	1147	1157.33	19.6554	458283	461102	460863	460083	1563.13	807912	818321	815388	813874	5367.19	280260	271711	279430	277134	4714.47	157029	158425	159510	158321	1243.74	82390	83111	82627	82709.3	367.484	831	839	850	840	9.53939	44797	43110
43	30,141	331,12720	34409	35206	34489	34701.3	438.881	0	0	0	0	0	0	0	0	0	0	71050	72459	71075	71528	806.367	40233	41529	41757	41173	822.007	4630	4510	4580	4573.33	60.2771	41308	41167	41144	41206.3	88.7938	1205	1222	1236	1221	15.5242	74500	76022	74327	74949.7	932.688	818566	844487
44	27,171	332,11120	25462	25814	25112	25462.7	351	0	0	0	0	0	0	0	0	0	0	149572	148390	147449	148470	1063.78	349543	343945	348949	347479	3074.91	10592	10794	10924	10770	167.296	92239	93875	95760	93958	1761.97	281664	277296	279962	279641	2201.66	2014	2042	2027	2027.67	14.0119	28550	28387
45	12,318	332,12960	28630	29501	29140	29090.3	437.619	1878	1913	1896	1895.67	17.5024	689	700	696	695	5.56776	73597	71441	71765	72267.7	1162.58	40112	39750	40517	40126.3	383.701	2450	2474	2419	2447.67	27.5741	50038	50859	48972	49956.3	946.147	22715	22985	22928	22876	142.313	53522	53988	53228	53579.3	383.23	28996	28672
46	34,162	333,09530	28500	28033	28107	28213.3	251.003	0	0	0	0	0	361	372	373	368.667	6.65833	140490	141190	144165	141948	1951.34	321234	313852	320663	318583	4107.1	90541	89570	89757	89956	515.181	44439	43068	44519	44008.7	815.623	233097	233070	238267	234811	2992.73	478	468	479	475	6.08276	124565	121842
47	36,270	337,06690	74575	74277	72112	73654.7	1344.27	3020	3011	3104	3045	51.2933	151	150	150	150.333	0.57735	241305	241179	240814	241099	255.01	383768	388594	375818	382727	6451.34	224232	221839	223033	223035	1196.5	615083	631782	634258	627041	10429.7	273006	273962	272786	273251	625.208	10603	10744	10653	10666.7	71.4866	45242	44505
48	42,987	337,07040	29190	30001	29177	29456	472.029	1129	1140	1114	1127.67	13.0512	322	323	326	323.667	2.08167	19900	20439	19773	20037.3	353.602	50517	50328	50153	50332.7	182.045	674	676	694	681.333	11.0151	56374	56421	55393	56062.7	580.424	65	66	65	65.3333	0.57735	1175	1189	1190	1184.67	8.3865	40475	40458
49	31,082	339,06760	27136	26584	26512	26744	341.385	28008	27708	27671	27795.7	184.814	51388	51050	50472	50970	463.211	29954	28905	29586	29481.7	532.226	21656	21221	21007	21294.7	330.712	31360	31713	31553	31542	176.757	73	72	71	72	1	32063	32727	32974	32588	471.138	30158	29973	30182	30104.3	114.369	137715	135903
50	51,878	339,07080	22579	22527	22841	22649	168.297	29703	29500	29121	29441.3	295.402	1772	1779	1796	1782.33	12.3423	32706	31779	31631	32038.7	582.646	23682	23587	23641	23636.7	47.648	38910	37956	38538	38468	480.837	43057	42331	42487	42625	382.168	1130	1127	1147	1134.67	10.7858	345	356	347	349.333	5.85947	29226	29619
51	33,876	341,04050	31465	32473	32406	32114.7	563.624	0	0	0	0	0	693	688	701	694	6.55744	175539	174143	176829	175504	1343.35	375811	381294	374030	377045	3785.96	48187	48419	48531	48379	175.454	59424	59340	60088	59617.3	409.767	44278	44455	43524	44085.7	494.403	1927	1874	1944	1915	36.5103	101367	101590
52	36,752	343,07960	45196	44522	44735	44817.7	344.52	0	0	0	0	0	71	73	72	72	1	139346	142217	141593	141052	1510.02	296211	291477	286863	291517	4674.13	49185	48652	49341	49059.3	361.282	70292	70528	72490	71103.3	1206.67	137037	136282	137289	136869	524.019	2985	2973	2877	2945	59.1946	17186	17356
53	33,571	345,09520	29961	30771	30030	30254	449.062	0	0	0	0	0	163	163	164	163.333	0.57735	68921	68970	69132	69007.7	110.428	246353	244647	240625	243875	2941	16273	15822	16170	16088.3	236.331	39988	40792	39891	40223.7	494.575	35158	35211	34687	35018.7	288.452	166	167	163	165.333	2.08167	5985	5959
54	39,066	345,09550	21727	22126	21563	21805.3	289.559	2246	2189	2178	2204.33	36.5011	195	192	190	192.333	2.51661	20158	20465	20161	20261.3	176.387	347237	351510	354658	351135	3724.69	105092	108180	107690	106987	1659.59	705159	706096	715343	708866	5628.78	104461	106300	103059	104607	1625.4	6023	6078	6056	6052.33	27.6827	39267	38798
55	30,311	346,12680	27247	27252	26730	27076.3	299.944	1212	1189	1210	1203.67	12.741	31955	32658	32452	32355	361.399	69911	67365	69207	68827.7	1314.71	108385	105076	105244	106235	1863.85	34279	35391	34863	34844.3	556.235	3606	3629	3588	3607.67	20.5508	51881	51850	51226	51652.3	369.541	73733	72438	72930	73033.7	653.694	672345	669606
56	32,847	347,11100	42973	44295	44034	43767.3	700.182	18852	18837	18710	18799.7	78.015	21395	21002	21106	21167.7	203.628	15624	15846	15452	15640.7	197.528	470036	472986	471906	471643	1492.53	49657	49134	49229	49340	278.609	115664	112628	113336	113876	1588.4	67100	67704	68200	67668	550.883	1015	1029	1034	1026	9.84886	7108	7238
57	17,457	350,10320	38391	37615	38053	38019.7	389.072	364	365	365	364.667	0.57735	65	65	65	65	0	631	638	628	632.333	5.1316	35552	35714	35789	35685	121.132	679	667	689	678.333	11.0151	161622	162686	160799	161702	946.061	30502	30424	30627	30517.7	102.403	489	497	501	495.667	6.1101	31907	31106
58	40,814	351,08240	40267	40527	40524	40439.3	149.253	1681	1620	1655	1652	30.6105	2059	2065	2003	2042.33	34.1955	567947	570491	564113	567517	3210.67	368828	364070	364044	365647	2754.57	322173	320764	322587	321841	955.685	183986	183409	183076	183490	460.42	94628	96156	95689	95491	783.006	1453	1478	1426	1452.33	26.0064	28223	28539
59	35,971	353,04060	3218	3259	3209	3228.67	26.6521	2290	2289	2235	2271.33	31.4696	164	165	165	164.667	0.57735	168149	166398	169492	168013	1551.48	313724	317264	314651	315213	1835.7	156568	154769	159074	156804	2162.15	503272	505900	489835	499669	8617.27	189015	188858	185442	187772	2019.08	7246	7245	7138	7209.67	62.0672	41494	41658
60	34,016	355,07750	5297	5222	5123	5214	87.2754	319	310	314	314.333	4.50925	310	305	312	309	3.60555	227477	225368	222137	224994	2689.57	660463	667060	653991	660505	6534.6	121016	122755	120691	121487	1109.79	96253	96716	96089	96352.7	325.165	340469	328771	339015	336085	6375.69	1689	1711	1731	1710.33	21.0079	50108	50565
61	28,902	357,05660	28475	28057	27891	28141	300.925	1273	1275	1245	1264.33	16.773	323	329	331	327.667	4.16333	46725	45120	45217	45687.3	899.954	582279	597482	596223	591995	8437.53	324	324	325	324.333	0.57735	51680	50773	51381	51278	462.189	21251	20616	21419	21095.3	423.528	29039	28166	28457	28554	444.51	87876	90432
62	42,627	357,09490	1517	1484	1479	1493.33	20.6478	3812	3897	3861	3856.67	42.6654	2132	2190	2188	2170	32.9242	1530	1520	1540	1530	10	177736	177429	174531	176565	1768.46	1397	1445	1424	1422	24.0624	2837	2906	2828	2857	42.6732	3218	3307	3247	3257.33	45.3909	71	69	70	70	1	87964	85818
63	46,324	357,09540	93950	92552	92881	93127.7	730.913	1552	1543	1554	1549.67	5.85947	4915	4913	4940	4922.67	15.0444	1692	1701	1715	1702.67	11.5902	604727	601520	601929	602725	1745.51	372	370	384	375.333	7.57188	28126	27607	27838	27857	260.021	57636	57056	58101	57597.7	523.554	26903	26356	26597	26618.7	274.143	24371	23666
64	43,361	357,09600	6833	6905	6999	6912.33	83.2426	3837	3825	3902	3854.67	41.4287	6489	6415	6376	6426.67	57.3963	233973	234935	233516	234141	724.322	319979	317698	316001	317893	1996.13	240815	242930	242013	241919	1060.61	240075	241871	244266	242071	2102.62	304387	307653	314474	308838	5146.85	15282	15142	15081	15168.3	103.055	14024	14470
65	36,653	358,12670	72986	71668	72272	72308.7	659.765	1592	1645	1599	1612	28.7924	152	155	152	153	1.73205	529658	526407	527206	527757	1694.09	1218724	1261481	1248404	1.24287e+06	21909.2	60065	60622	61404	60697	672.643	577381	594074	592684	588046	9262.56	547522	528679	537674	537958	9424.72	915	930	938	927.667	11.6762	49085	48295
66	40,876	359,11050	4791	4788	4790	4789.67	1.52753	737	747	745	743	5.2915	1668	1634	1641	1647.67	17.9536	465842	463573	456063	461826	5118.22	1419041	1427684	1406458	1.41773e+06	10673.8	515337	507453	513013	511934	4051.17	15005	14762	14958	14908.3	128.889	513400	517464	510933	513932	3297.88	22651	22771	22913	22778.3	131.154	55709	53746
67	44,125	359,11090	69	69	69	69	0	0	0	0	0	0	1263	1240	1255	1252.67	11.6762	6269	6262	6278	6269.67	8.02081	188301	194351	191806	191486	3037.67	5833	5811	5838	5827.33	14.3643	20075	20364	19916	20118.3	227.122	17263	17527	17280	17356.7	147.758	1109	1096	1120	1108.33	12.0139	77165	76161
68	43,016	359,11120	3920	3904	3956	3926.67	26.6333	3101	3117	3152	3123.33	26.0832	733	720	720	724.333	7.50555	143230	141402	140709	141780	1302.39	814604	803016	814412	810677	6635.6	378239	375705	368804	374249	4883.03	572214	579982	562956	571717	8523.86	79872	81282	79176	80110	1072.98	4219	4329	4325	4291	62.3859	31621	31495
69	42,244	361,12640	247	254	254	251.667	4.04145	0	0	0	0	0	280	271	272	274.333	4.93288	1429	1387	1393	1403	22.7156	352392	360757	363174	358774	5657.84	65786	65035	64800	65207	515.012	108850	107951	109566	108789	809.226	10839	11101	10804	10914.7	162.316	4638	4712	4638	4662.67	42.7239	33933	34111
70	36,242	363,10550	991	991	990	990.667	0.57735	0	0	0	0	0	421	431	417	423	7.2111	98261	97763	98442	98155.3	351.617	265678	265067	266659	265801	803.134	15206	15612	15403	15407	203.03	109447	108700	110489	109545	898.545	130588	130443	132867	131299	1359.57	154	154	153	153.667	0.57735	35423	35472
71	23,518	363,13970	27527	27523	28242	27764	413.965	0	0	0	0	0	1105	1120	1099	1108	10.8167	814	815	818	815.667	2.08167	37879	38321	38517	38239	326.809	0	0	0	0	0	29412	29381	29967	29586.7	329.743	37311	37465	38102	37626	419.358	115	114	114	114.333	0.57735	29049	28561
72	39,132	367,07750	5641	5775	5672	5696	70.1498	5729	5698	5611	5679.33	61.1746	1318	1303	1292	1304.33	13.0512	37122	37301	37492	37305	185.032	396002	392646	388501	392383	3757.41	217571	214724	216988	216428	1503.94	869632	888084	873268	876995	9774.21	194249	197826	196812	196296	1843.55	13784	13529	13611	13641.3	130.178	13063	13054
73	56,856	367,20740	11359	11453	11536	11449.3	88.5569	7189	7241	7150	7193.33	45.6545	9897	9662	9597	9718.67	157.824	6822	6835	6822	6826.33	7.50555	57607	57224	56243	57024.7	703.509	6232	6261	6348	6280.33	60.3683	7743	7629	7600	7657.33	75.5932	9242	9084	9343	9223	130.541	6949	6800	6741	6830	107.196	5308	5226
74	40,369	368,14470	2408	2486	2436	2443.33	39.5137	153	152	154	153	1	180	177	181	179.333	2.08167	109054	108524	106686	108088	1242.75	66483	66791	66348	66540.7	227.06	54298	53494	54375	54055.7	487.939	29390	29092	29038	29173.3	189.571	13045	13232	13213	13163.3	102.919	4086	4178	4137	4133.67	46.0905	126247	125708
75	33,492	369,09290	2438	2467	2430	2445	19.4679	566	556	560	560.667	5.03322	0	0	0	0	0	35742	35893	36731	36122	532.786	487826	489964	487998	488596	1187.84	105419	106249	106179	105949	460.326	223304	222936	222498	222913	403.506	135358	134044	134435	134612	674.711	1325	1312	1348	1328.33	18.23	63046	62726
76	39,655	371,07180	1440	1388	1428	1418.67	27.2274	719	725	735	726.333	8.0829	5088	5003	5068	5053	44.441	118705	119176	119842	119241	571.28	791997	804547	783805	793450	10447	48245	47070	47098	47471	670.45	54156	54849	54548	54517.7	347.494	445655	448159	443825	445880	2175.72	2180	2194	2203	2192.33	11.5902	47523	45939
77	38,167	371,07210	156174	153420	151028	153541	2575.12	1137	1138	1138	1137.67	0.57735	2326	2260	2329	2305	39	57586	57590	57228	57468	207.856	690748	687978	694672	691133	3363.54	50252	51439	51563	51084.7	723.771	16613	15985	16073	16223.7	340.031	429395	422178	416193	422589	6610.57	3131	3155	3161	3149	15.8745	28610	29030
78	29,451	373,03010	3514	3609	3532	3551.67	50.4612	65	63	65	64.3333	1.1547	247	248	244	246.333	2.08167	23514	23467	23831	23604	197.987	190176	190466	193489	191377	1834.78	735	711	726	724	12.1244	2220	2216	2200	2212	10.583	9885	9748	9968	9867	111.099	189	187	190	188.667	1.52753	75817	76112
79	47,168	375,10540	42587	44001	42680	43089.3	790.895	995	1029	1025	1016.33	18.5831	2616	2663	2616	2631.67	27.1355	36532	36024	35508	36021.3	512.005	319726	317272	319099	318699	1274.96	100111	100226	99164	99833.7	582.792	32890	33871	33760	33507	537.212	163845	164026	162386	163419	899.17	20784	20986	20765	20845	122.479	54524	54447
80	36,651	375,10600	63101	62586	63791	63159.3	604.614	1272	1251	1258	1260.33	10.6927	1459	1462	1493	1471.33	18.8237	729860	703049	729032	720647	15245.9	1146643	1152520	1137134	1.14543e+06	7764.12	325953	316390	320603	320982	4792.75	444083	444353	448670	445702	2573.91	695346	714687	714736	708256	11180.7	27034	27139	26900	27024.3	119.793	102333	105288
81	27,738	376,13610	54493	55903	54867	55087.7	730.442	627	623	628	626	2.64575	2296	2334	2270	2300	32.187	239488	240196	245435	241706	3248.47	1936204	1909432	1912613	1.91942e+06	14625.3	24686	24864	25127	24892.3	221.861	313055	316688	316367	315370	2011.26	727660	710768	715450	717959	8721.09	2899	2905	2926	2910	14.1774	33945	34444
82	33,255	377,12130	23520	23432	23076	23342.7	235.094	0	0	0	0	0	291	301	297	296.333	5.03322	148837	143733	145137	145902	2636.67	1362311	1390736	1397773	1.38361e+06	18775.2	228151	225931	226136	226739	1226.83	33084	33442	33502	33342.7	226.012	368373	359385	368965	365574	5368.29	2420	2374	2402	2398.67	23.1805	15540	15609
83	42,796	379,16060	238	239	237	238	1	286	282	281	283	2.64575	233	231	229	231	2	812	791	808	803.667	11.1505	62141	62660	63021	62607.3	442.358	957	920	925	934	20.0749	2670	2671	2729	2690	33.7787	191	188	194	191	3	28360	27583	27713	27885.3	416.181	239865	241721
84	42,978	381,09280	5296	5491	5374	5387	98.1478	4541	4591	4500	4544	45.5741	2360	2423	2390	2391	31.5119	157691	157029	159079	157933	1046.21	219990	227708	221510	223069	4088.46	361253	360951	367705	363303	3815.23	530875	523353	532737	528988	4968.35	74398	76297	76249	75648	1082.8	4651	4672	4711	4678	30.4467	81797	83843
85	40,647	381,09290	4469	4428	4513	4470	42.5088	2363	2440	2419	2407.33	39.8037	3107	3127	3137	3123.67	15.2753	598557	599475	615554	604529	9559.24	881426	901238	894887	892517	10116.4	657527	676168	667930	667208	9341.43	1676	1638	1616	1643.33	30.3535	616282	606373	615175	612610	5429.69	6124	6090	6204	6139.33	58.5263	49812	50366
86	39,296	383,05090	954	952	948	951.333	3.05505	2459	2439	2477	2458.33	19.0088	189	190	192	190.333	1.52753	22839	22365	22340	22514.7	281.159	185191	182844	186315	184783	1771.05	123613	120628	123798	122680	1779.2	529184	521809	518004	522999	5684.2	106187	105881	105560	105876	313.53	302	302	298	300.667	2.3094	57304	59434
87	41,515	383,10810	6986	6874	6993	6951	66.7757	0	0	0	0	0	165	165	165	165	0	31042	31009	32072	31374.3	604.422	305687	314833	307801	309440	4788.31	29590	29463	28969	29340.7	328.077	2895	2896	2857	2882.67	22.2336	124401	125942	125568	125304	803.787	784	789	788	787	2.64575	5650	5654
88	46,020	383,11050	68356	69040	68666	68687.3	342.499	182	179	183	181.333	2.08167	1564	1525	1570	1553	24.4336	25097	25354	25275	25242	131.64	108347	107536	108999	108294	732.939	140612	140549	140659	140607	55.1936	49039	49890	50165	49698	587.041	97527	96506	95359	96464	1084.61	151	151	151	151	0	27632	27330
89	42,227	383,14450	1389	1377	1369	1378.33	10.0664	2717	2775	2733	2741.67	29.9555	520	524	531	525	5.56776	3205	3226	3143	3191.33	43.1548	67228	68166	67259	67551	532.831	43366	42711	43491	43189.3	418.937	24373	25106	24627	24702	372.211	50731	50326	51137	50731.3	405.5	68	69	69	68.6667	0.57735	7510	7519
90	32,366	385,06650	25837	25874	25657	25789.3	116.088	335	344	344	341	5.19615	287	283	281	283.667	3.05505	28253	28062	27888	28067.7	182.566	314085	322211	320306	318867	4249.74	83028	83756	85396	84060	1212.92	168944	171362	169361	169889	1292.58	94373	94324	92568	93755	1028.26	147	145	142	144.667	2.51661	10351	10590
91	36,301	385,08730	1321	1306	1343	1323.33	18.61	1130	1110	1125	1121.67	10.4083	0	0	0	0	0	52195	52253	51084	51844	658.818	346372	342910	347745	345676	2491.58	19909	20255	20487	20217	290.868	6332	6341	6418	6363.67	47.2687	143908	143394	146356	144553	1582.74	467	469	468	468	1	7755	8052
92	53,585	387,14160	2148	2172	2168	2162.67	12.8582	1951	1946	1979	1958.67	17.7858	7178	7110	6940	7076	122.589	25146	25449	25527	25374	201.268	48125	48001	47866	47997.3	129.539	2153	2184	2197	2178	22.6053	67738	69324	69405	68822.3	939.933	2853	2886	2853	2864	19.0526	2240	2246	2265	2250.33	13.0512	1412	1420
93	37,079	388,13730	8115	8004	7977	8032	73.1369	6099	6113	6218	6143.33	65.041	463	460	467	463.333	3.51188	40923	41388	41054	41121.7	239.771	604088	602256	616994	607779	8032.53	8226	8213	8229	8222.67	8.5049	1030201	1025541	1016115	1.02395e+06	7176.12	259361	254679	257189	257076	2343.03	8431	8605	8433	8489.67	99.8866	13600	13312
94	38,256	389,12100	1096	1115	1094	1101.67	11.5902	7665	7799	7605	7689.67	99.3244	516	508	510	511.333	4.16333	58380	60131	58875	59128.7	902.641	222520	221655	219539	221238	1533.63	50597	49121	49039	49585.7	876.799	30146	30135	29952	30077.7	108.969	46399	46012	45832	46081	289.729	1095	1091	1127	1104.33	19.7315	7771	7930
95	42,036	389,12130	5807	5875	5837	5839.67	34.0783	68249	67072	67716	67679	589.372	533	531	530	531.333	1.52753	31145	31035	31163	31114.3	69.2917	1008224	1031171	1017426	1.01894e+06	11548.2	54095	54806	55402	54767.7	654.343	175582	181217	179767	178855	2926.03	78850	79202	79458	79170	305.261	1347	1326	1362	1345	18.0831	34167	33926
96	43,362	390,12500	34087	33229	33844	33720	442.236	19706	19404	19416	19508.7	171.001	19368	19386	19625	19459.7	143.465	1174661	1171378	1156147	1.1674e+06	9878.68	2045460	2004420	2020249	2.02338e+06	20698	1442312	1448574	1464430	1451772	11400.5	1421364	1383215	1397763	1.40078e+06	19252.7	1884761	1880106	1917854	1.89424e+06	20582.1	69603	68842	69561	69335.3	427.755	34848	35162
97	44,114	391,13700	1110	1119	1110	1113	5.19615	5793	5666	5803	5754	76.3741	5537	5720	5675	5644	95.3572	61339	62943	61772	62018	829.814	1131574	1130572	1129051	1130399	1270.37	52928	53832	53983	53581	570.532	88652	89463	89188	89101	412.44	189299	185628	190166	188364	2409.06	2316	2295	2255	2288.67	30.9892	27331	27190
98	48,096	395,14460	1306	1333	1339	1326	17.5784	855	848	829	844	13.4536	1279	1314	1292	1295	17.6918	581	564	570	571.667	8.62168	532219	531002	527681	530301	2348.89	784	773	775	777.333	5.85947	30125	30563	30020	30236	288.016	1128	1105	1124	1119	12.2882	3920	3896	3876	3897.33	22.0303	52486	52859
99	40,010	395,15560	2199	2185	2172	2185.33	13.5031	169	166	168	167.667	1.52753	214	209	216	213	3.60555	45114	44500	46138	45250.7	827.508	38084	38846	37508	38146	671.151	50428	49068	50653	50049.7	857.56	237	230	238	235	4.3589	3142	3069	3100	3103.67	36.6379	212407	219068	211868	214448	4010.39	345845	338134
100	42,955	397,06600	8634	8809	8779	8740.67	93.586	1166	1162	1162	1163.33	2.3094	2457	2528	2468	2484.33	38.2143	60436	61956	60056	60816	1005.39	135407	131195	132814	133139	2124.69	144495	141248	142230	142658	1665.21	209950	213796	209837	211194	2253.82	35177	34767	35494	35146	364.49	2572	2521	2569	2554	28.6182	58666	56721
101	40,615	397,06620	3798	3898	3916	3870.67	63.5715	1161	1153	1157	1157	4	874	872	864	870	5.2915	174917	177289	176192	176133	1187.11	416254	414871	406170	412432	5466.67	207282	210558	211177	209672	2093.1	29568	29915	29206	29563	354.526	179255	176786	176997	177679	1368.64	38922	39185	38422	38843	387.586	67339	67184
102	53,787	397,08710	8270	8025	8159	8151.33	122.68	9443	9685	9671	9599.67	135.858	18233	18003	17825	18020.3	204.552	37090	36939	35977	36668.7	603.74	310226	306540	306573	307780	2118.65	102321	102211	101002	101845	731.84	30979	30152	30576	30569	413.544	101817	103238	103782	102946	1014.59	13572	13444	13847	13621	205.92	7131	7205
103	49,002	397,08720	6339	6406	6420	6388.33	43.2936	5336	5334	5307	5325.67	16.1967	11124	11154	11442	11240	175.579	79876	80889	79631	80132	666.928	485113	483719	479428	482753	2962.97	233935	234455	238247	235546	2353.83	60799	60521	61843	61054.3	697.006	284398	282720	280983	282700	1707.58	9079	9157	9352	9196	140.616	6004	6056
104	46,201	397,08730	5931	6060	5902	5964.33	84.1091	4454	4389	4372	4405	43.2782	11900	11839	11859	11866	31.0966	135618	139539	135524	136894	2291.41	324793	336279	331004	330692	5749.35	339501	344250	340523	341425	2499.6	86721	86493	86083	86432.3	323.298	183199	182062	177964	181075	2753.53	12444	12215	12402	12353.7	121.911	52938	52372
105	46,644	397,08760	5953	5963	6023	5979.67	37.8594	5030	4898	4943	4957	67.1044	12176	12094	12048	12106	64.8383	138429	136781	134483	136564	1981.9	722021	728577	726272	725623	3325.79	394029	394713	383014	390585	6565.88	86554	87546	87920	87340	705.915	535680	531913	530121	532571	2837.37	36347	37740	37362	37149.7	720.365	46112	44548
106	36,555	397,08780	4446	4504	4418	4456	43.8634	2882	2897	2916	2898.33	17.0392	2985	2911	3007	2967.67	50.2925	774433	766388	780262	773694	6966.43	733860	738863	728034	733586	5419.71	551132	555880	562934	556649	5938.43	666699	650829	657967	658498	7948.33	843424	863923	873463	860270	15349.1	66460	65897	65819	66058.7	349.746	33175	33141
107	40,810	399,06700	1235	1225	1220	1226.67	7.63763	137	135	140	137.333	2.51661	214	210	208	210.667	3.05505	46602	47540	46880	47007.3	481.79	60649	60333	59742	60241.3	460.396	103028	104088	102082	103066	1003.54	25735	24956	25741	25477.3	451.498	32107	32289	32271	32222.3	100.286	1691	1703	1723	1705.67	16.1658	7328	7429
108	17,778	399,09290	29726	30789	29840	30118.3	583.605	0	0	0	0	0	0	0	0	0	0	183	180	180	181	1.73205	19705	19858	20328	19963.7	324.663	175	172	172	173	1.73205	28167	28887	29057	28703.7	472.476	25839	25602	25764	25735	121.132	40827	40810	41079	40905.3	150.64	23190	23677
109	36,649	399,10170	30058	29997	30757	30270.7	422.28	146	144	143	144.333	1.52753	189	187	191	189	2	193956	189582	194652	192730	2748.37	210883	208807	211904	210531	1578.16	118673	121030	117851	119185	1650.11	141767	142662	143345	142591	791.37	183243	185984	183198	184142	1595.67	5045	4981	4967	4997.67	41.5853	10916	10841
110	33,188	399,10370	2895	2918	2947	2920	26.0576	742	730	739	737	6.245	507	498	492	499	7.54983	340078	345391	343000	342823	2660.92	933147	936896	942367	937470	4636.72	508519	505574	495441	503178	6860.33	3383	3487	3389	3419.67	58.3895	654873	641710	646124	647569	6699.41	4615	4471	4542	4542.67	72.0023	37603	37188
111	28,468	402,15230	71693	70987	71585	71421.7	380.286	0	0	0	0	0	0	0	0	0	0	281424	288345	286066	285278	3527.09	1533350	1523804	1511831	1522995	10782.3	14348	13976	13995	14106.3	209.505	36475	36178	36970	36541	400.104	86113	85269	83684	85022	1233.19	3356	3384	3293	3344.33	46.6083	29916	30209
112	30,700	404,16850	301	301	301	301	0	716	712	716	714.667	2.3094	0	0	0	0	0	51271	51474	52642	51795.7	739.941	560886	556346	572479	563237	8319.48	1081	1119	1088	1096	20.2237	43224	42831	43152	43069	209.234	39599	39325	39290	39404.7	169.205	695	705	709	703	7.2111	37705	37059
113	46,321	405,09250	621	626	618	621.667	4.04145	155	154	156	155	1	798	783	799	793.333	8.96289	72986	70603	72503	72030.7	1259.76	78417	78644	78608	78556.3	122.001	409184	406892	397493	404523	6195.08	178289	177660	182231	179393	2477.53	263230	257592	258707	259843	2985.74	44498	45336	45171	45001.7	443.922	36230	36739
114	34,632	405,11630	175	171	172	172.667	2.08167	0	0	0	0	0	0	0	0	0	0	49365	50468	50194	50009	574.3	548003	534769	535939	539570	7326.3	41792	42436	43134	42454	671.181	77913	78502	76769	77728	881.187	131903	129731	131202	130945	1108.51	944	931	929	934.667	8.14453	52310	52918
115	34,507	407,13210	5683	5667	5763	5704.33	51.4328	407	417	410	411.333	5.1316	723	715	720	719.333	4.04145	50447	49849	49200	49832	623.674	694650	701168	697305	697708	3277.6	3801	3848	3824	3824.33	23.5018	142490	145378	146348	144739	2006.89	43558	43526	44598	43894	609.892	2145	2191	2165	2167	23.0651	52543	52182
116	51,139	409,12390	21684	21466	21443	21531	133	2169	2154	2130	2151	19.6723	45573	45393	46405	45790.3	539.872	258087	259711	261528	259775	1721.4	317672	309986	313973	313877	3843.9	196519	199338	197184	197680	1473.58	605335	596993	605347	602558	4819.72	129502	129816	130247	129855	374.028	30110	30191	30872	30391	418.522	25630	25006
117	11,499	409,21570	24159	24328	23559	24015.3	404.129	0	0	0	0	0	173	173	173	173	0	3209	3185	3272	3222	44.9333	32087	33071	33029	32729	556.385	0	0	0	0	0	417	404	407	409.333	6.80686	165	164	164	164.333	0.57735	337	341	337	338.333	2.3094	196535	197891
118	37,544	411,10270	159	156	156	157	1.73205	0	0	0	0	0	413	409	421	414.333	6.1101	103215	102730	106542	104162	2075.07	127551	125053	123272	125292	2149.49	28472	28217	28342	28343.7	127.508	24265	24854	24644	24587.7	298.514	21898	21964	21491	21784.3	256.169	984	1003	989	992	9.84886	34964	35394
119	43,525	411,10330	140870	142466	142201	141846	855.278	97798	98156	95623	97192.3	1370.82	77538	77997	78986	78173.7	739.989	1214295	1185998	1214649	1.20498e+06	16440.4	1009038	994200	989564	997601	10172.6	1199285	1211434	1189433	1.20005e+06	11020.5	1174455	1164044	1159511	1.166e+06	7662.25	1168873	1129640	1133626	1.14405e+06	21592.7	320431	318560	318112	319034	1230.12	137290	137625
120	43,334	411,10330	138984	141467	141943	140798	1588.9	95827	95756	96475	96019.3	396.212	79753	77892	79546	79063.7	1019.96	87285	90457	87454	88398.7	1784.57	917715	931227	898695	915879	16343.5	1161993	1168339	1145889	1.15874e+06	11573.1	1131324	1103728	1140089	1125047	18975.8	1099106	1112508	1102035	1.10455e+06	7046	323481	327702	318740	323308	4483.51	137102	135740
121	48,572	411,11810	2005	2047	2050	2034	25.1595	1863	1831	1839	1844.33	16.6533	3882	3913	3876	3890.33	19.8578	46303	45139	45286	45576	633.876	160217	156519	158244	158327	1850.39	22112	21618	21865	21865	247	59480	57890	58042	58470.7	877.406	69436	70641	71420	70499	999.593	122144	122037	123411	122531	764.266	4862	4777
122	36,704	413,06140	11809	11678	11895	11794	109.275	1887	1863	1885	1878.33	13.3167	1960	2005	1973	1979.33	23.1589	492625	495763	501516	496635	4509.14	619357	629105	614311	620924	7520.51	317038	316225	315927	316397	575.05	405512	411754	413126	410131	4058.28	521295	508780	509097	513057	7135.79	41844	41751	41727	41774	61.7981	10342	10272
123	32,588	413,08250	4840	4739	4743	4774	57.1927	0	0	0	0	0	289	287	290	288.667	1.52753	59090	59155	60190	59478.3	617.178	519646	504367	503915	509309	8954.67	4665	4660	4774	4699.67	64.4231	35731	36099	35471	35767	315.544	40485	40677	41305	40822.3	428.884	351	363	363	359	6.9282	10178	10202
124	40,149	413,08270	145	147	147	146.333	1.1547	0	0	0	0	0	224	227	230	227	3	47200	47446	48021	47555.7	421.343	144627	145929	147012	145856	1194.17	1840	1840	1842	1840.67	1.1547	25532	25785	25496	25604.3	157.494	10134	9873	9971	9992.67	131.842	58816	58475	58202	58497.7	307.627	92119	93317
125	56,789	413,08960	37278	38319	37489	37695.3	550.318	32279	32281	32532	32364	145.496	41626	41010	41082	41239.3	336.793	37947	37359	36855	37387	546.538	299788	295164	295519	296824	2573.32	33586	32638	33706	33310	585.054	26114	25621	26531	26088.7	455.529	44743	45614	44937	45098	457.276	56654	56730	56650	56678	45.0777	12635	12685
126	43,938	413,11900	1510	1463	1510	1494.33	27.1355	66	65	67	66	1	1908	1916	1920	1914.67	6.1101	106710	108431	110897	108679	2104.52	943667	950363	926024	940018	12573.1	103835	101846	102991	102891	998.289	152012	152656	151808	152159	442.616	313839	316950	315905	315565	1583.18	3848	3848	3993	3896.33	83.7158	136652	136593
127	41,200	413,15490	482	496	480	486	8.7178	888	878	906	890.667	14.1892	436	448	452	445.333	8.32666	241560	241299	240829	241229	370.446	30895	31247	30356	30832.7	448.759	23143	23770	23427	23446.7	313.962	392233	390413	386562	389736	2895.48	30028	29971	29993	29997.3	28.746	1492	1529	1523	1514.67	19.8578	37655	37094
128	33,368	415,07720	43180	43472	42702	43118	388.726	482	485	475	480.667	5.1316	402	403	402	402.333	0.57735	97448	96424	100146	98006	1922.72	628050	631788	619494	626444	6302.38	158238	157560	160071	158623	1299.02	1759	1779	1828	1788.67	35.5012	232079	228995	227657	229577	2267.72	1484	1486	1470	1480	8.7178	9894	9944
129	43,747	415,18420	1861	1829	1819	1836.33	21.9393	0	0	0	0	0	576	577	560	571	9.53939	43616	43928	45244	44262.7	864.059	196549	198371	197847	197589	938	12885	13088	13177	13050	149.663	20833	20927	21486	21082	353.017	57284	57231	56639	57051.3	358.073	38184	37787	37750	37907	240.601	382302	378921
130	38,539	419,13140	147	146	146	146.333	0.57735	0	0	0	0	0	0	0	0	0	0	80665	81874	82438	81659	905.843	134093	130503	133039	132545	1845.28	52332	51916	52461	52236.3	284.816	871	899	889	886.333	14.1892	54509	53496	53868	53957.7	512.418	195	192	198	195	3	101483	102092
131	24,916	419,20070	39297	39977	39498	39590.7	349.343	388	376	385	383	6.245	782	770	767	773	7.93725	56429	56906	56583	56639.3	243.439	856929	871445	872902	867092	8831.51	704	728	722	718	12.49	121624	120191	124151	121989	2005.03	34199	34390	33994	34194.3	198.041	10570	10776	10728	10691.3	107.784	155864	155608
132	45,707	421,06610	759	773	767	766.333	7.02377	599	588	585	590.667	7.37111	532	514	524	523.333	9.0185	51478	51429	52024	51643.7	330.288	53302	53152	52677	53043.7	326.28	283061	284524	278488	282024	3148.7	33557	34401	34375	34111	479.954	182094	181693	183048	182278	696.053	1623	1575	1569	1589	29.5973	73078	72737
133	38,697	421,08720	155	156	154	155	1	143	141	142	142	1	0	0	0	0	0	256435	255100	252732	254756	1875.36	66704	65924	66176	66268	398.055	173313	174523	177027	174954	1894.2	86872	86848	84533	86084.3	1343.55	61885	60547	60728	61053.3	725.908	1079	1073	1089	1080.33	8.0829	10500	10525
134	36,557	421,08720	1314	1297	1296	1302.33	10.116	166	164	163	164.333	1.52753	0	0	0	0	0	92015	91599	92031	91881.7	244.927	39001	39931	38949	39293.7	552.559	52805	52767	52699	52757	53.7029	7651	7828	7669	7716	97.4115	73795	76505	73880	74726.7	1540.67	284	275	276	278.333	4.93288	9783	9810
135	40,543	425,11860	9165	9040	8939	9048	113.212	170	166	169	168.333	2.08167	837	849	865	850.333	14.0475	295204	299838	295968	297003	2484.44	94103	93255	94798	94052	772.763	141846	142280	145590	143239	2047.84	462168	455019	467241	461476	6140.32	137255	134740	134680	135558	1469.66	12437	12666	12322	12475	175.12	42281	42893
136	46,428	425,19340	40244	40384	41333	40653.7	592.47	2484	2463	2531	2492.67	34.8186	3871	3899	3940	3903.33	34.7035	92420	92310	91516	92082	493.246	51056	49934	50836	50608.7	594.543	42108	43360	42180	42549.3	702.98	43883	45159	45127	44723	727.637	91908	90850	90428	91062	762.436	156120	154819	153007	154649	1563.47	128189	126018
137	43,371	427,07720	33535	33632	33104	33423.7	281.056	23078	23469	23185	23244	202.067	21953	21627	21214	21598	370.353	563073	551661	559390	558041	5824.31	659686	644497	669368	657850	12536.7	579712	579741	581242	580232	875.094	558447	567352	568688	564829	5567.2	589503	589230	597744	592159	4838.68	74132	76394	75192	75239.3	1131.74	35472	34477
138	34,450	427,09840	2723	2734	2746	2734.33	11.5036	0	0	0	0	0	0	0	0	0	0	29902	28989	29694	29528.3	478.515	674877	676023	693261	681387	10299.1	27824	27286	27874	27661.3	326.008	26370	26838	26368	26525.3	270.779	218025	214221	218741	216996	2429.45	468	479	473	473.333	5.50757	29452	29837
139	38,363	427,13380	1030	1035	1048	1037.67	9.29157	0	0	0	0	0	156	160	157	157.667	2.08167	28662	28138	27962	28254	364.132	114020	115416	115112	114849	734.132	57732	57570	58605	57969	556.716	73214	72243	70780	72079	1225.26	9125	9041	8781	8982.33	179.347	703	681	694	692.667	11.0604	9166	9430
140	42,261	427,13400	3283	3358	3361	3334	44.1928	147	146	149	147.333	1.52753	1549	1568	1524	1547	22.0681	40943	40927	40904	40924.7	19.6044	71568	71761	70774	71367.7	523.108	12670	12633	12318	12540.3	193.433	84755	83080	84638	84157.7	935.118	37464	38113	37764	37780.3	324.808	23917	24320	23613	23950	354.653	7178	7129
141	46,857	427,20910	3022	3046	2959	3009	44.9333	3642	3708	3684	3678	33.4066	6206	6134	6074	6138	66.0908	43988	43820	43312	43706.7	351.962	55519	55553	54811	55294.3	418.924	3991	3935	4053	3993	59.0254	29182	29868	29565	29538.3	343.777	4852	4858	4857	4855.67	3.21455	130525	130829	128094	129816	1499.02	107114	104399
142	44,803	429,09240	3677	3750	3733	3720	38.1969	601	589	582	590.667	9.60902	2680	2647	2668	2665	16.7033	14337	14288	14447	14357.3	81.4269	355834	345236	354163	351744	5697.97	10925	11235	11154	11104.7	160.78	33712	32717	33458	33295.7	516.982	65125	64882	66256	65421	733.267	85553	85281	84901	85245	327.487	64041	65501
143	34,559	429,11380	1618	1595	1641	1618	23	0	0	0	0	0	269	266	265	266.667	2.08167	77402	79984	79427	78937.7	1358.77	954404	944078	952054	950179	5412.41	9418	9496	9292	9402	102.937	295279	297273	298661	297071	1700.02	80671	82407	80716	81264.7	989.546	3075	3076	3157	3102.67	47.0567	7540	7494
144	41,718	429,12860	6157	6208	6201	6188.67	27.6466	950	929	954	944.333	13.4288	1333	1353	1380	1355.33	23.5867	213303	208720	214560	212194	3073.8	81418	81265	81989	81557.3	381.581	42187	43505	43432	43041.3	740.774	316439	322106	323315	320620	3670.97	16939	16772	16852	16854.3	83.5244	3786	3796	3714	3765.33	44.7363	40505	40308
145	41,432	431,12910	956	953	951	953.333	2.51661	0	0	0	0	0	65	66	67	66	1	110288	110699	107352	109446	1825.35	66589	67153	66413	66718.3	386.582	3035	3014	3009	3019.33	13.7961	19884	20097	19863	19948	129.464	2126	2129	2124	2126.33	2.51661	566	569	570	568.333	2.08167	43942	43854
146	31,159	432,16190	7102	7220	7323	7215	110.585	6118	5991	6132	6080.33	77.681	4943	4949	4929	4940.33	10.2632	24348	23919	23961	24076	236.493	1975747	1913084	1935442	1.94142e+06	31757	12792	12761	12732	12761.7	30.0056	43876	43243	43277	43465.3	356.054	83085	82947	83852	83294.7	487.572	6591	6645	6598	6611.33	29.3655	8486	8500
147	33,053	434,17770	1438	1457	1431	1442	13.4536	964	965	977	968.667	7.23418	782	791	776	783	7.54983	31107	31009	30465	30860.3	345.857	1546797	1589924	1543984	1560235	25749.9	4729	4742	4703	4724.67	19.8578	90103	91273	90322	90566	621.994	34414	34517	34292	34407.7	112.634	896	910	896	900.667	8.0829	8253	8345
148	38,007	437,06110	1394	1385	1390	1389.67	4.50925	513	511	508	510.667	2.51661	164	163	166	164.333	1.52753	259643	269629	266122	265131	5066.17	53424	52935	52560	52973	433.252	202051	209318	203705	205025	3809	306	311	310	309	2.64575	76357	74669	74413	75146.3	1056.25	926	930	924	926.667	3.05505	49735	50103
149	52,104	437,15530	1173	1174	1167	1171.33	3.78594	924	937	916	925.667	10.5987	28277	27634	27549	27820	398.049	1868	1877	1885	1876.67	8.5049	732084	725717	746527	734776	10663	3546	3466	3557	3523	49.6689	3324	3404	3338	3355.33	42.7239	22391	22449	22323	22387.7	63.0661	1772	1768	1795	1778.33	14.5717	2472	2425
150	43,738	437,16640	3059	3074	3125	3086	34.5977	973	988	993	984.667	10.4083	233	236	231	233.333	2.51661	1429	1424	1455	1436	16.6433	155012	156392	156171	155858	741.229	5695	5654	5691	5680	22.6053	22598	22576	22340	22504.7	143.029	2437	2416	2444	2432.33	14.5717	240139	244851	239525	241505	2913.94	654398	664290
151	47,836	437,19110	69	68	67	68	1	922	927	943	930.667	10.9697	166	166	167	166.333	0.57735	632	641	631	634.667	5.50757	59450	60779	59566	59931.7	736.101	788	799	779	788.667	10.0167	417	423	414	418	4.58258	154	156	155	155	1	22175	22840	22508	22507.7	332.5	55289	54242
152	7,099	440,12530	0	0	0	0	0	0	0	0	0	0	0	0	0	0	0	0	0	0	0	0	22887	22873	22561	22773.7	184.308	0	0	0	0	0	0	0	0	0	0	0	0	0	0	0	0	0	0	0	0	26181	26640
153	40,444	441,09210	6085	6094	6108	6095.67	11.5902	634	616	632	627.333	9.86577	1527	1518	1513	1519.33	7.0946	144051	146728	147417	146065	1778.15	50327	49251	49782	49786.7	538.015	96495	93903	95139	95179	1296.46	189958	194862	192036	192285	2461.49	83633	83433	85117	84061	919.974	59752	59868	60577	60065.7	446.61	7674	7760
154	36,702	441,09230	73530	72214	73899	73214.3	885.743	0	0	0	0	0	234	228	227	229.667	3.78594	187969	190916	189228	189371	1478.7	35621	34813	35197	35210.3	404.165	49049	48982	47884	48638.3	654.13	103512	106931	106978	105807	1987.67	7834	7680	7633	7715.67	105.14	1459	1461	1490	1470	17.3494	8727	8572
155	51,663	441,09550	32656	32939	33049	32881.3	202.747	3986	3916	3917	3939.67	40.129	52027	51926	52990	52314.3	587.32	40660	40973	40944	40859	172.948	380493	380539	378245	379759	1311.36	47365	48334	48594	48097.7	647.688	31450	31176	31572	31399.3	202.804	79660	82699	82488	81615.7	1696.94	44413	43663	44426	44167.3	436.814	4281	4347
156	47,304	441,18580	1712	1664	1720	1698.67	30.2875	1630	1638	1670	1646	21.166	6099	6078	5923	6033.33	96.1267	1008	1009	1043	1020	19.9249	183086	187422	181701	184070	2984.65	1005	984	1008	999	13.0767	1369	1332	1377	1359.33	24.0069	35157	35175	35046	35126	69.8642	1832	1856	1867	1851.67	17.8979	3254	3316
157	48,928	441,18590	1838	1811	1808	1819	16.5227	1734	1742	1737	1737.67	4.04145	21382	21135	21424	21313.7	156.148	1470	1506	1469	1481.67	21.0792	138488	134176	138714	137126	2557.27	1290	1289	1309	1296	11.2694	1546	1508	1540	1531.33	20.4287	34286	34092	33668	34015.3	316.053	29578	28828	29056	29154	384.484	3618	3632
158	41,279	443,12930	494	483	477	484.667	8.62168	999	981	972	984	13.7477	1176	1167	1178	1173.67	5.85947	66650	66922	67544	67038.7	458.276	607779	607464	595023	603422	7275.45	42156	41317	41494	41655.7	442.247	48992	50864	49665	49840.3	948.236	21942	21897	22505	22114.7	338.787	1935	1914	1941	1930	14.1774	5751	5592
159	42,101	443,20430	618	608	619	615	6.08276	971	977	972	973.333	3.21455	1367	1370	1392	1376.33	13.6504	201989	200491	201547	201342	769.687	53488	52190	52227	52635	738.951	29379	28789	29410	29192.7	349.929	83875	85057	84468	84466.7	591.001	20679	20150	20605	20478	286.456	400848	405510	404564	403641	2464.34	302149	305420
160	45,572	443,20450	5849	6008	5814	5890.33	103.394	1093	1112	1076	1093.67	18.0093	3622	3683	3676	3660.33	33.3816	629	631	630	630	1	67590	65728	67256	66858	992.756	682	675	672	676.333	5.1316	24584	24356	24708	24549.3	178.542	10509	10736	10810	10685	156.847	176660	180172	180015	178949	1983.89	144407	149342
161	34,812	445,08740	36974	37618	36975	37189	371.525	258	266	261	261.667	4.04145	166	164	167	165.667	1.52753	78377	78619	77499	78165	589.328	414134	414019	421569	416574	4326.18	28590	28815	28819	28741.3	131.074	81133	82260	83039	82144	958.28	54604	53910	53939	54151	392.577	1001	1002	988	997	7.81025	32516	32850
162	57,467	448,26440	1779	1827	1816	1807.33	25.1462	1413	1468	1418	1433	30.4138	4379	4272	4391	4347.33	65.5159	1277	1287	1250	1271.33	19.1398	30717	31061	30475	30751	294.476	1419	1390	1406	1405	14.5258	1387	1426	1425	1412.67	22.2336	2341	2296	2338	2325	25.1595	1675	1674	1675	1674.67	0.57735	89875	91394
163	49,360	449,19150	39752	40494	40277	40174.3	381.505	25012	24942	25226	25060	147.959	68082	68395	66538	67671.7	994.179	52090	52706	53416	52737.3	663.555	117952	118639	118323	118305	343.867	62858	60717	62758	62111	1208.27	40376	39840	40170	40128.7	270.38	62712	62546	61464	62240.7	677.715	514797	521071	529239	521702	7241.67	163572	161300
164	15,052	451,03710	177	176	174	175.667	1.52753	0	0	0	0	0	0	0	0	0	0	284	284	275	281	5.19615	23093	23240	23262	23198.3	91.8822	0	0	0	0	0	390	401	395	395.333	5.50757	0	0	0	0	0	0	0	0	0	0	81163	82221
165	7,336	451,03750	0	0	0	0	0	0	0	0	0	0	0	0	0	0	0	180	177	175	177.333	2.51661	24865	25006	24113	24661.3	480.075	0	0	0	0	0	0	0	0	0	0	0	0	0	0	0	652	649	650	650.333	1.52753	2993	2941
166	56,710	451,24350	144	143	141	142.667	1.52753	226	230	227	227.667	2.08167	980	995	976	983.667	10.0167	1554	1543	1548	1548.33	5.50757	27902	27586	27904	27797.3	183.023	153	155	156	154.667	1.52753	167	169	169	168.333	1.1547	164	160	161	161.667	2.08167	188	186	187	187	1	30098	29072
167	43,944	453,13970	1036	1007	1032	1025	15.7162	290	291	286	289	2.64575	0	0	0	0	0	45712	45560	44923	45398.3	418.608	47626	48503	47642	47923.7	501.781	53758	54751	54317	54275.3	497.81	27684	27965	27489	27712.7	239.291	59271	58486	58750	58835.7	399.45	56727	55471	57580	56592.7	1060.9	150320	148551
168	54,185	455,23740	1124	1147	1140	1137	11.7898	542	538	541	540.333	2.08167	3165	3254	3217	3212	44.7102	253	254	256	254.333	1.52753	37950	37684	37495	37709.7	228.583	25532	25196	25615	25447.7	221.866	2570	2561	2587	2572.67	13.2035	1144	1154	1153	1150.33	5.50757	24751	24049	24524	24441.3	358.227	46723	47074
169	42,999	458,17820	688	676	681	681.667	6.02771	303	305	298	302	3.60555	1690	1682	1695	1689	6.55744	150659	151913	149972	150848	984.206	183282	179543	179142	180656	2283.29	8549	8705	8577	8610.33	83.1705	68640	68791	69586	69005.7	508.223	14020	13799	13755	13858	142.011	2013	1964	2001	1992.67	25.5408	8626	8774
170	28,706	459,19250	49569	50310	49513	49797.3	444.864	511	510	502	507.667	4.93288	577	578	574	576.333	2.08167	35195	35700	35249	35381.3	277.291	157580	155321	152894	155265	2343.5	2399	2439	2417	2418.33	20.0333	177058	177685	182152	178965	2777.77	20685	20233	20616	20511.3	243.5	5713	5772	5576	5687	100.553	5563	5704
171	26,238	459,19280	31268	31480	30384	31044	581.323	5786	5692	5707	5728.33	50.5008	608	627	621	618.667	9.71253	52955	52690	51519	52388	764.151	233279	236050	231991	233773	2074.16	548	532	540	540	8	185441	185023	187639	186034	1405.31	22961	22910	22324	22731.7	353.969	11845	11474	11861	11726.7	218.962	57839	56905
172	25,643	459,19350	3632	3634	3643	3636.33	5.85947	1277	1297	1276	1283.33	11.8462	1764	1748	1809	1773.67	31.628	322945	320948	319559	321151	1702.07	821008	828899	813853	821253	7526	6675	6659	6730	6688	37.2424	502497	494735	504142	500458	5024.05	134338	135368	133574	134427	900.281	67758	69755	69822	69111.7	1172.79	511944	495988
173	24,939	459,19360	126517	125541	128278	126779	1387.14	4798	4745	4682	4741.67	58.0718	5354	5302	5263	5306.33	45.6545	566937	569653	575407	570666	4324.85	868743	867461	851353	862519	9691.26	38250	38312	39081	38547.7	462.919	850735	844718	860261	851905	7837.24	358686	348860	352623	353390	4957.66	194380	197636	200060	197359	2850.14	570181	581821
174	41,031	459,19920	145	151	146	147.333	3.21455	160	157	162	159.667	2.51661	41122	40394	40772	40762.7	364.09	67164	67457	67813	67478	325.009	48990	48732	49251	48991	259.501	23364	23363	24057	23594.7	400.393	26725	26750	27229	26901.3	284.043	21967	22438	22244	22216.3	236.716	177317	172798	173492	174536	2433.57	67769	65685
175	35,353	463,15480	41296	40920	39930	40715.3	705.624	0	0	0	0	0	0	0	0	0	0	46071	46601	46021	46231	321.403	40388	40012	40887	40429	438.938	33916	34183	34422	34173.7	253.129	103290	101808	102900	102666	768.211	29078	29177	29076	29110.3	57.7437	82884	82120	81270	82091.3	807.382	138501	137977
176	45,153	465,18670	2458	2373	2432	2421	43.5546	1041	1015	1012	1022.67	15.9478	0	0	0	0	0	318	327	319	321.333	4.93288	34828	35906	35862	35532	610.079	2126	2144	2102	2124	21.0713	26056	25781	26179	26005.3	203.78	241	239	241	240.333	1.1547	452830	451504	455910	453415	2260.44	259009	257501
177	25,710	475,16670	20764	20592	20739	20698.3	92.9319	2132	2177	2204	2171	36.3731	463	454	463	460	5.19615	126122	127216	128500	127279	1190.26	475936	483744	477254	478978	4179.75	2844	2742	2757	2781	55.0727	204847	211460	203960	206756	4098.14	48203	50008	48577	48929.3	952.686	26322	26110	26088	26173.3	129.218	281937	286205
178	24,889	475,16720	27838	27790	27064	27564	433.677	2141	2164	2177	2160.67	18.23	2235	2209	2238	2227.33	15.9478	251794	251243	257187	253408	3284.29	590762	599999	596172	595644	4641.05	5316	5307	5429	5350.67	67.9877	444793	433542	430414	436250	7562.24	141399	139075	141290	140588	1311.43	82329	82730	83190	82749.7	430.837	414985	418121
179	5,287	477,07260	0	0	0	0	0	0	0	0	0	0	0	0	0	0	0	21366	21183	21218	21255.7	97.1408	49850	49592	49870	49770.7	155.053	952	944	940	945.333	6.1101	0	0	0	0	0	0	0	0	0	0	0	0	0	0	0	1189	1190
180	16,352	479,06840	216	216	221	217.667	2.88675	0	0	0	0	0	0	0	0	0	0	1588	1594	1603	1595	7.54983	20943	20911	20748	20867.3	104.577	0	0	0	0	0	0	0	0	0	0	0	0	0	0	0	11961	11610	11684	11751.7	185.025	43902	44330
181	45,269	481,16000	1295	1309	1273	1292.33	18.1475	150	150	152	150.667	1.1547	0	0	0	0	0	1279	1280	1289	1282.67	5.50757	37679	38633	37418	37910	639.591	1001	1001	1029	1010.33	16.1658	253	257	252	254	2.64575	74	75	73	74	1	156164	160535	157117	157939	2298.43	76354	77113
182	41,272	481,18130	1134	1124	1120	1126	7.2111	688	702	686	692	8.7178	0	0	0	0	0	54824	54470	53844	54379.3	496.251	27402	26917	26988	27102.3	261.936	1867	1878	1883	1876	8.18535	71123	72548	72481	72050.7	804.081	169	171	171	170.333	1.1547	402377	405641	393865	400628	6079.78	87519	89893
183	56,008	483,23240	1442	1436	1442	1440	3.4641	3035	2945	2946	2975.33	51.6753	157	152	154	154.333	2.51661	2223	2181	2199	2201	21.0713	20313	20171	20654	20379.3	248.238	93614	93220	94704	93846	768.721	64900	64257	65515	64890.7	629.052	2906	2921	2913	2913.33	7.50555	22050	22394	22610	22351.3	282.428	85076	86637
184	35,940	485,08180	20454	21064	21005	20841	336.448	0	0	0	0	0	0	0	0	0	0	26675	27123	27044	26947.3	239.132	29149	28779	28393	28773.7	378.028	50167	50741	50841	50583	363.72	37122	36404	37524	37016.7	567.381	23697	23149	23030	23292	355.751	23382	23652	23139	23391	256.618	25800	25386
185	58,638	485,11010	26743	26541	27614	26966	570.201	25142	24796	25302	25080	258.635	24021	24108	24053	24060.7	44.0038	29436	29506	30007	29649.7	311.433	367645	372049	379716	373137	6108.56	33643	34750	34809	34400.7	656.821	189	186	185	186.667	2.08167	28995	28890	28723	28869.3	137.173	41129	41444	40698	41090.3	374.5	30571	29475
186	45,931	485,21460	2409	2406	2387	2400.67	11.9304	576	583	572	577	5.56776	295	294	298	295.667	2.08167	22675	22455	22319	22483	179.644	33443	32942	33642	33342.3	360.694	4079	4024	4021	4041.33	32.6548	1715	1730	1749	1731.33	17.0392	151	150	149	150	1	197159	191337	195239	194578	2966.7	130964	129004
187	58,436	487,10850	145	143	145	144.333	1.1547	168	168	170	168.667	1.1547	1797	1836	1854	1829	29.1376	172	167	171	170	2.64575	340453	329010	336625	335363	5825	172	171	171	171.333	0.57735	65	64	65	64.6667	0.57735	1560	1573	1603	1578.67	22.053	29403	28831	28634	28956	399.448	69	70
188	5,277	495,07660	0	0	0	0	0	0	0	0	0	0	0	0	0	0	0	59104	60138	58034	59092	1052.05	42773	44335	43380	43496	787.434	2090	2080	2107	2092.33	13.6504	0	0	0	0	0	0	0	0	0	0	0	0	0	0	0	243	235
189	40,742	497,15470	179	182	176	179	3	77	76	76	76.3333	0.57735	0	0	0	0	0	43812	43848	43621	43760.3	122.001	42715	42222	41509	42148.7	606.335	1184	1147	1184	1171.67	21.362	460	477	476	471	9.53939	29725	30713	30475	30304.3	515.637	163990	161207	163518	162905	1489.33	29795	29857
190	42,437	499,19450	962	982	989	977.667	14.0119	0	0	0	0	0	0	0	0	0	0	216	216	217	216.333	0.57735	90610	89193	89142	89648.3	833.218	2230	2157	2190	2192.33	36.5559	3008	2993	3001	3000.67	7.50555	684	692	681	685.667	5.68624	198493	197100	200528	198707	1723.99	119324	118499
191	46,795	499,22830	432	430	423	428.333	4.72582	0	0	0	0	0	0	0	0	0	0	1139	1152	1132	1141	10.1489	88909	88160	88436	88501.7	378.793	1764	1749	1773	1762	12.1244	949	972	971	964	13	156	154	154	154.667	1.1547	305719	296887	305087	302564	4926.86	162745	162093
192	44,725	501,21050	3054	3051	2991	3032	35.5387	1614	1594	1613	1607	11.2694	0	0	0	0	0	676	681	676	677.667	2.88675	21065	21084	21175	21108	58.7963	7342	7266	7424	7344	79.019	1753	1738	1741	1744	7.93725	1167	1166	1176	1169.67	5.50757	492511	499117	488145	493258	5523.98	393998	402128
193	51,299	501,24340	1040	1062	1069	1057	15.1327	723	724	727	724.667	2.08167	0	0	0	0	0	0	0	0	0	0	23147	23327	22916	23130	206.027	150	151	151	150.667	0.57735	22846	23257	22604	22902.3	330.125	0	0	0	0	0	30178	30744	31040	30654	437.991	138035	140240
194	44,289	503,21600	0	0	0	0	0	0	0	0	0	0	0	0	0	0	0	0	0	0	0	0	24544	24612	24428	24528	93.0376	0	0	0	0	0	41745	40799	42012	41518.7	637.387	152	150	155	152.333	2.51661	118658	117283	117140	117694	838.192	91913	90574
195	46,409	507,19680	2106	2146	2162	2138	28.8444	1057	1028	1064	1049.67	19.0875	0	0	0	0	0	2288	2258	2252	2266	19.2873	63027	62636	63179	62947.3	280.129	8514	8654	8476	8548	93.7443	1256	1287	1261	1268	16.6433	5018	4998	5062	5026	32.7414	517341	508540	505279	510387	6239.44	99902	97658
196	11,772	511,16290	8016	7785	8042	7947.67	141.472	0	0	0	0	0	0	0	0	0	0	0	0	0	0	0	23047	23760	23565	23457.3	368.492	0	0	0	0	0	149	149	149	149	0	1871	1920	1882	1891	25.7099	1056	1023	1057	1045.33	19.3477	9404	9390
197	55,794	513,20650	0	0	0	0	0	0	0	0	0	0	187	190	192	189.667	2.51661	0	0	0	0	0	40582	40659	41470	40903.7	491.968	875	858	857	863.333	10.116	37846	38397	38787	38343.3	472.79	204	199	202	201.667	2.51661	23172	23388	22747	23102.3	326.129	25451	25231
198	46,728	515,20160	172	172	173	172.333	0.57735	5606	5595	5551	5584	29.1033	3612	3618	3695	3641.67	46.2853	1148	1139	1176	1154.33	19.2959	1158	1162	1202	1174	24.3311	40219	39239	39409	39622.3	523.673	4410	4498	4451	4453	44.0341	3026	3009	3045	3026.67	18.0093	126519	127988	129842	128116	1665.21	69037	67062
199	50,013	515,25900	1810	1809	1815	1811.33	3.21455	1291	1304	1276	1290.33	14.0119	4639	4656	4596	4630.33	30.9246	2416	2412	2447	2425	19.1572	71207	71867	71846	71640	375.136	2960	2944	2950	2951.33	8.0829	1832	1885	1886	1867.67	30.8923	297	307	298	300.667	5.50757	149122	147974	149824	148973	933.917	180326	181985
200	30,418	517,23490	525	525	517	522.333	4.6188	716	695	694	701.667	12.4231	951	931	949	943.667	11.0151	202	203	199	201.333	2.08167	603504	604152	621160	609605	10011.9	752	751	738	747	7.81025	18067	18178	17696	17980.3	252.417	28658	28682	28969	28769.7	173.044	463	453	464	460	6.08276	3270	3337
201	31,383	517,23490	45912	45889	46967	46256	615.851	45866	46588	45783	46079	442.756	60557	60197	61016	60590	410.496	23919	24261	23519	23899.7	371.378	705227	716203	703237	708222	6982.71	71314	71328	72113	71585	457.315	23070	23541	23557	23389.3	276.666	37534	36513	37534	37193.7	589.475	65153	65983	64482	65206	751.902	2313	2259
202	29,823	517,23490	26839	27140	27063	27014	156.368	692	703	708	701	8.18535	933	948	933	938	8.66025	206	207	203	205.333	2.08167	1196122	1200957	1206320	1201133	5101.28	2369	2386	2385	2380	9.53939	118137	120296	119049	119161	1083.82	156921	162720	159307	159649	2914.62	4016	4031	3906	3984.33	68.252	32476	32475
203	29,592	519,23980	29792	29494	29877	29721	201.129	154	156	155	155	1	213	208	210	210.333	2.51661	166	164	162	164	2	300466	293872	301850	298729	4263.11	148	145	143	145.333	2.51661	2804	2821	2845	2823.33	20.5994	35035	34339	34452	34608.7	373.513	157	155	152	154.667	2.51661	4432	4489
204	42,087	521,17640	79	77	79	78.3333	1.1547	547	559	541	549	9.16515	0	0	0	0	0	46614	46334	47122	46690	399.46	69412	69404	67760	68858.7	951.482	283	287	282	284	2.64575	44385	44816	45036	44745.7	331.15	25574	25315	25162	25350.3	208.26	331572	324940	319217	325243	6183.07	135959	133880
205	5,287	522,09540	0	0	0	0	0	71	70	71	70.6667	0.57735	0	0	0	0	0	74381	74222	74815	74472.7	306.944	193240	193078	193953	193424	465.517	1266	1288	1261	1271.67	14.3643	0	0	0	0	0	1069	1083	1088	1080	9.84886	811	812	825	816	7.81025	0	0
206	46,586	523,17010	1076	1081	1078	1078.33	2.51661	172	172	168	170.667	2.3094	1169	1166	1149	1161.33	10.7858	864	874	856	864.667	9.0185	35705	35813	34829	35449	539.644	2373	2422	2407	2400.67	25.1064	1260	1284	1281	1275	13.0767	1456	1462	1477	1465	10.8167	160650	162717	163300	162222	1392.53	30533	30278
207	44,681	523,19220	7191	7451	7285	7309	131.651	4166	4136	4142	4148	15.8745	1174	1168	1142	1161.33	17.0098	1898	1924	1901	1907.67	14.2244	23551	23617	23443	23537	87.8408	19242	19362	19507	19370.3	132.696	5465	5410	5426	5433.67	28.2902	2944	3044	2996	2994.67	50.0133	710809	727498	714004	717437	8858.32	468114	485403
208	36,513	531,10210	26811	26561	26584	26652	138.177	0	0	0	0	0	1145	1151	1161	1152.33	8.0829	20525	20728	20649	20634	102.328	38468	38188	38813	38489.7	313.063	22368	22581	22317	22422	140.039	26225	26180	25379	25928	475.98	35691	34651	35083	35141.7	522.476	23422	23281	23775	23492.7	254.469	68100	69154
209	29,736	533,20850	32135	33369	32668	32724	618.903	0	0	0	0	0	929	926	934	929.667	4.04145	782	787	802	790.333	10.4083	549180	559758	563177	557372	7297.26	284	288	287	286.333	2.08167	33078	32924	33381	33127.7	232.513	40471	39914	40699	40361.3	403.827	1109	1139	1118	1122	15.3948	2662	2741
210	49,847	536,18860	68	68	69	68.3333	0.57735	138	138	139	138.333	0.57735	170	174	170	171.333	2.3094	72	73	73	72.6667	0.57735	150928	147391	146910	148410	2194.16	394	394	390	392.667	2.3094	108	108	107	107.667	0.57735	1838	1882	1857	1859	22.0681	157	157	155	156.333	1.1547	1223	1239
211	44,203	539,16560	382	373	384	379.667	5.85947	2418	2410	2441	2423	16.0935	609	619	617	615	5.2915	1102	1115	1081	1099.33	17.1561	68131	68259	67106	67832	631.983	9287	9487	9349	9374.33	102.378	2924	2945	2957	2942	16.7033	29326	29298	29128	29250.7	107.151	314071	311544	314361	313325	1549.48	183258	180670
212	44,606	542,19700	0	0	0	0	0	535	528	523	528.667	6.02771	0	0	0	0	0	71	69	71	70.3333	1.1547	89183	90799	90544	90175.3	868.792	0	0	0	0	0	308772	308956	305544	307757	1919.01	179	174	174	175.667	2.88675	178021	181744	181525	180430	2089.13	101699	105183
213	42,006	555,16020	0	0	0	0	0	0	0	0	0	0	0	0	0	0	0	0	0	0	0	0	22736	23203	22981	22973.3	233.594	0	0	0	0	0	82481	80910	80348	81246.3	1105.56	1230	1233	1247	1236.67	9.07377	21857	21467	21510	21611.3	213.837	36718	37956
214	33,657	559,24400	371	369	373	371	2	0	0	0	0	0	0	0	0	0	0	28968	28993	28749	28903.3	134.24	24781	24784	24271	24612	295.318	0	0	0	0	0	2493	2549	2479	2507	37.0405	1067	1058	1063	1062.67	4.50925	0	0	0	0	0	1412	1420
215	19,500	563,13410	0	0	0	0	0	0	0	0	0	0	0	0	0	0	0	0	0	0	0	0	25150	25312	26073	25511.7	492.831	0	0	0	0	0	0	0	0	0	0	0	0	0	0	0	0	0	0	0	0	32259	31155
216	35,119	575,27600	175	180	178	177.667	2.51661	0	0	0	0	0	2762	2769	2716	2749	28.7924	31952	32142	32004	32032.7	98.1903	452101	444482	439382	445322	6400.94	0	0	0	0	0	831	815	813	819.667	9.86577	36115	37230	37313	36886	668.994	159	159	161	159.667	1.1547	1092	1062
217	43,607	579,18170	1138	1132	1156	1142	12.49	435	444	435	438	5.19615	295	286	293	291.333	4.72582	0	0	0	0	0	27277	27571	27925	27591	324.463	1142	1168	1159	1156.33	13.2035	661	666	677	668	8.18535	379	379	388	382	5.19615	517781	518963	514748	517164	2174.18	111510	114156
218	42,864	581,19720	1457	1480	1431	1456	24.5153	0	0	0	0	0	0	0	0	0	0	0	0	0	0	0	60946	61636	61085	61222.3	364.925	3934	3969	3987	3963.33	26.9506	151	151	146	149.333	2.88675	72	73	73	72.6667	0.57735	304350	301512	304530	303464	1692.88	132071	131328
219	47,214	585,29570	0	0	0	0	0	0	0	0	0	0	0	0	0	0	0	0	0	0	0	0	59330	59856	59947	59711	333.078	539	537	555	543.667	9.86577	153	153	156	154	1.73205	317	316	311	314.667	3.21455	865	870	886	873.667	10.9697	1801	1852
220	43,339	595,15480	400	410	404	404.667	5.03322	67	66	65	66	1	0	0	0	0	0	26873	27279	26783	26978.3	264.245	23361	22851	23045	23085.7	257.421	41713	42728	42442	42294.3	523.364	35328	35425	36026	35593	378.112	54684	55132	54733	54849.7	245.732	202327	198052	195949	198776	3250.05	38119	38338
221	42,914	597,17060	596	594	595	595	1	0	0	0	0	0	0	0	0	0	0	329	331	322	327.333	4.72582	41391	40942	40602	40978.3	395.753	1698	1691	1720	1703	15.1327	2703	2764	2715	2727.33	32.3161	45124	45168	45904	45398.7	438.184	117660	116499	113648	115936	2064.47	42126	41780
222	12,564	599,15520	2568	2595	2633	2598.67	32.6548	0	0	0	0	0	0	0	0	0	0	0	0	0	0	0	748	744	760	750.667	8.32666	0	0	0	0	0	0	0	0	0	0	0	0	0	0	0	0	0	0	0	0	28561	27538
223	43,223	602,15300	0	0	0	0	0	1544	1513	1536	1531	16.0935	0	0	0	0	0	183699	182662	182464	182942	663.3	61113	60052	60839	60668	550.782	212384	212167	216951	213834	2701.58	201291	198646	196366	198768	2464.75	209063	216035	212801	212633	3489.03	63775	64400	62668	63614.3	877.107	1165	1136
224	43,003	604,15310	0	0	0	0	0	0	0	0	0	0	0	0	0	0	0	54720	56048	55057	55275	690.318	26676	26521	26781	26659.3	130.799	66118	64853	66121	65697.3	731.216	59526	59035	58839	59133.3	353.899	64089	65374	64623	64695.3	645.547	20775	20894	20639	20769.3	127.594	714	693
225	57,826	604,38010	20565	20054	20549	20389.3	290.517	1045	1029	1042	1038.67	8.5049	543	529	544	538.667	8.3865	1107	1126	1125	1119.33	10.6927	2121	2117	2100	2112.67	11.1505	1363	1398	1391	1384	18.5203	859	845	853	852.333	7.02377	1029	1024	1029	1027.33	2.88675	704	704	722	710	10.3923	7586	7543
226	44,270	610,13950	171	172	174	172.333	1.52753	388	384	378	383.333	5.03322	172	172	171	171.667	0.57735	546	546	549	547	1.73205	3544	3659	3552	3585	64.2106	277	268	269	271.333	4.93288	526	532	532	530	3.4641	178	177	178	177.667	0.57735	32405	32392	32155	32317.3	140.735	779	780
227	42,390	612,13950	155	153	156	154.667	1.52753	0	0	0	0	0	0	0	0	0	0	78	76	78	77.3333	1.1547	28062	27550	28213	27941.7	347.494	25296	25328	25565	25396.3	146.943	102300	104025	103392	103239	872.618	86760	84624	86464	85949.3	1157.27	617	610	611	612.667	3.78594	690	706
228	46,646	613,22300	158	157	159	158	1	0	0	0	0	0	0	0	0	0	0	0	0	0	0	0	26180	26505	25784	26156.3	361.082	150	148	149	149	1	0	0	0	0	0	158	158	155	157	1.73205	71576	73162	71686	72141.3	885.633	508458	505814
229	36,793	622,24650	631	627	622	626.667	4.50925	0	0	0	0	0	0	0	0	0	0	21053	20953	20658	20888	205.366	58036	57686	59876	58532.7	1176.45	20912	20853	20540	20768.3	199.931	20974	20855	21271	21033.3	214.253	42311	42227	43195	42577.7	536.274	1426	1399	1402	1409	14.7986	732	730
230	47,132	631,19850	0	0	0	0	0	0	0	0	0	0	0	0	0	0	0	3728	3743	3802	3757.67	39.1195	44128	43030	42728	43295.3	736.751	0	0	0	0	0	0	0	0	0	0	161	160	157	159.333	2.08167	22653	22826	22918	22799	134.547	91938	90809
231	59,153	635,35190	10331	10429	10588	10449.3	129.701	0	0	0	0	0	0	0	0	0	0	835	806	816	819	14.7309	10185	10472	10185	10280.7	165.7	1118	1131	1102	1117	14.5258	3713	3738	3709	3720	15.7162	0	0	0	0	0	1119	1127	1084	1110	22.8692	27284	27292
232	26,740	637,27580	0	0	0	0	0	0	0	0	0	0	0	0	0	0	0	0	0	0	0	0	32917	33480	33521	33306	337.507	0	0	0	0	0	0	0	0	0	0	0	0	0	0	0	0	0	0	0	0	108	106
233	33,908	643,26470	0	0	0	0	0	0	0	0	0	0	69	68	68	68.3333	0.57735	24974	25488	25166	25209.3	259.725	25235	25215	24696	25048.7	305.582	0	0	0	0	0	36975	37682	37707	37454.7	415.592	287	287	281	285	3.4641	0	0	0	0	0	67	69
234	42,255	647,17020	1804	1785	1790	1793	9.84886	0	0	0	0	0	0	0	0	0	0	35399	35702	35602	35567.7	154.39	27546	28276	28162	27994.7	392.715	21941	22418	22220	22193	239.643	32156	32132	32332	32206.7	109.203	0	0	0	0	0	158	162	162	160.667	2.3094	28049	28390
235	59,678	653,34710	0	0	0	0	0	0	0	0	0	0	0	0	0	0	0	0	0	0	0	0	0	0	0	0	0	0	0	0	0	0	3432	3441	3479	3450.67	24.9466	0	0	0	0	0	0	0	0	0	0	351	355
236	31,814	657,15450	1191	1224	1232	1215.67	21.7332	1387	1361	1389	1379	15.6205	26185	27197	26271	26551	561.102	28786	29521	29170	29159	367.623	50221	50031	50145	50132.3	95.6312	39073	39060	38579	38904	281.533	1289	1329	1321	1313	21.166	29297	28717	28968	28994	290.873	36318	36432	35289	36013	629.588	205	197
237	40,185	667,15990	0	0	0	0	0	0	0	0	0	0	0	0	0	0	0	30751	30301	30267	30439.7	270.158	104980	104375	108008	105788	1946.51	0	0	0	0	0	33650	33589	33878	33705.7	152.33	2858	2898	2907	2887.67	26.0832	1116	1119	1089	1108	16.5227	45628	45291
238	24,944	674,28660	0	0	0	0	0	0	0	0	0	0	0	0	0	0	0	1629	1600	1598	1609	17.3494	51024	51688	50173	50961.7	759.421	0	0	0	0	0	22060	22344	22328	22244	159.549	0	0	0	0	0	0	0	0	0	0	32087	32044
239	40,672	679,17500	640	632	641	637.667	4.93288	0	0	0	0	0	0	0	0	0	0	44285	44463	43777	44175	355.983	76770	78778	77725	77757.7	1004.4	8486	8354	8602	8480.67	124.086	31252	31805	31213	31423.3	331.108	485	469	482	478.667	8.5049	0	0	0	0	0	67	69
240	34,066	682,26710	479	492	480	483.667	7.23418	0	0	0	0	0	0	0	0	0	0	0	0	0	0	0	22742	22348	22242	22444	263.462	0	0	0	0	0	2969	3030	3024	3007.67	33.6204	1036	1046	1053	1045	8.544	0	0	0	0	0	152	152
241	29,305	691,12320	0	0	0	0	0	0	0	0	0	0	0	0	0	0	0	0	0	0	0	0	53491	54471	53995	53985.7	490.067	0	0	0	0	0	0	0	0	0	0	0	0	0	0	0	0	0	0	0	0	21118	21488
242	46,382	695,25980	0	0	0	0	0	0	0	0	0	0	0	0	0	0	0	67	66	67	66.6667	0.57735	62219	61476	63152	62282.3	839.793	0	0	0	0	0	12217	11826	12044	12029	195.931	18417	18432	18673	18507.3	143.667	1152	1145	1162	1153	8.544	865	861
243	38,719	711,16520	0	0	0	0	0	0	0	0	0	0	0	0	0	0	0	0	0	0	0	0	45307	44087	44928	44774	624.409	2395	2376	2410	2393.67	17.0392	272160	273279	270190	271876	1563.92	389	391	391	390.333	1.1547	0	0	0	0	0	151	153
244	34,611	715,19640	0	0	0	0	0	0	0	0	0	0	0	0	0	0	0	0	0	0	0	0	76547	75742	76576	76288.3	473.361	0	0	0	0	0	0	0	0	0	0	20030	19639	19918	19862.3	201.356	0	0	0	0	0	0	0
245	48,936	717,17380	0	0	0	0	0	0	0	0	0	0	0	0	0	0	0	3476	3476	3599	3517	71.0141	24292	23921	23614	23942.3	339.503	1253	1267	1240	1253.33	13.5031	219	214	220	217.667	3.21455	6326	6288	6136	6250	100.539	0	0	0	0	0	0	0
246	41,715	739,19670	0	0	0	0	0	0	0	0	0	0	0	0	0	0	0	28248	27441	27556	27748.3	436.528	502124	516357	501792	506758	8314.92	36417	37135	36251	36601	469.847	36736	35957	36081	36258	418.577	32215	32307	31822	32114.7	257.597	2995	2985	2957	2979	19.6977	37496	37022
247	35,789	745,27540	0	0	0	0	0	0	0	0	0	0	0	0	0	0	0	0	0	0	0	0	21395	20902	21070	21122.3	250.632	0	0	0	0	0	505	507	522	511.333	9.29157	857	864	880	867	11.7898	0	0	0	0	0	0	0
248	48,248	753,30140	0	0	0	0	0	0	0	0	0	0	0	0	0	0	0	0	0	0	0	0	48611	48157	47984	48250.7	323.825	0	0	0	0	0	153	150	149	150.667	2.08167	4735	4848	4746	4776.33	62.3084	22840	22437	22632	22636.3	201.535	20050	20228
249	40,818	755,17010	5296	5283	5426	5335	79.0759	0	0	0	0	0	0	0	0	0	0	2727	2654	2708	2696.33	37.8726	29447	29366	28864	29225.7	315.82	3645	3610	3543	3599.33	51.8298	694	699	691	694.667	4.04145	2961	2953	3009	2974.33	30.2875	0	0	0	0	0	0	0
250	20,107	757,35390	0	0	0	0	0	0	0	0	0	0	0	0	0	0	0	0	0	0	0	0	23983	23589	23986	23852.7	228.347	0	0	0	0	0	0	0	0	0	0	0	0	0	0	0	0	0	0	0	0	0	0
251	31,621	761,34830	1138	1156	1154	1149.33	9.86577	1316	1275	1303	1298	20.9523	1530	1512	1521	1521	9	1205	1187	1230	1207.33	21.5948	46660	47274	46982	46972	307.122	2677	2667	2687	2677	10	1214	1241	1239	1231.33	15.0444	27319	27572	27749	27546.7	216.116	1065	1098	1067	1076.67	18.5023	899	917
252	40,767	771,18560	0	0	0	0	0	0	0	0	0	0	0	0	0	0	0	862	858	871	863.667	6.65833	41801	41085	40584	41156.7	611.657	0	0	0	0	0	390	391	387	389.333	2.08167	4703	4782	4724	4736.33	40.9186	0	0	0	0	0	22245	21935
253	36,705	771,18640	0	0	0	0	0	0	0	0	0	0	0	0	0	0	0	246346	255249	245482	249026	5406.85	354874	361628	362842	359781	4293	71895	73202	71912	72336.3	749.738	97980	95353	98507	97280	1689.51	235336	238305	238332	237324	1722	0	0	0	0	0	0	0
254	47,359	787,19580	0	0	0	0	0	0	0	0	0	0	0	0	0	0	0	360	367	371	366	5.56776	37537	36576	37264	37125.7	495.209	75444	73253	75689	74795.3	1341.31	2990	2991	2986	2989	2.64575	28364	28187	28111	28220.7	129.817	0	0	0	0	0	650	635
255	38,719	789,19600	160	160	162	160.667	1.1547	0	0	0	0	0	189	193	190	190.667	2.08167	1154	1138	1124	1138.67	15.0111	73256	74388	75658	74434	1201.66	1711	1694	1707	1704	8.88819	44345	44269	43303	43972.3	580.904	2882	2838	2912	2877.33	37.2201	0	0	0	0	0	4457	4551
256	43,377	799,22350	560	560	563	561	1.73205	0	0	0	0	0	0	0	0	0	0	646715	642393	643413	644174	2259.18	1683178	1682145	1687915	1.68441e+06	3076.77	803021	809623	800870	804505	4561.22	713717	698915	707004	706545	7411.65	974084	963833	982107	973341	9159.61	5500	5324	5475	5433	95.2208	1708	1696
257	38,244	825,36010	0	0	0	0	0	0	0	0	0	0	0	0	0	0	0	30618	29570	30260	30149.3	532.693	66322	66027	66253	66200.7	154.306	8081	7990	8071	8047.33	49.9032	0	0	0	0	0	2664	2644	2654	2654	10	0	0	0	0	0	0	0
258	58,242	827,43570	35425	35099	34930	35151.3	251.615	13768	13339	13523	13543.3	215.222	11885	11553	11777	11738.3	169.344	14053	13952	14136	14047	92.1466	169959	174955	174093	173002	2670.61	20078	19472	19873	19807.7	308.237	12787	12767	13162	12905.3	222.505	13142	13312	13160	13204.7	93.3881	12984	13014	13060	13019.3	38.2797	14663	14990
259	47,623	833,16440	0	0	0	0	0	0	0	0	0	0	0	0	0	0	0	70058	68430	71044	69844	1320.07	45486	46043	45340	45623	370.984	73714	73969	75535	74406	986.021	156	154	155	155	1	1214	1233	1207	1218	13.4536	0	0	0	0	0	0	0
260	35,789	835,23800	0	0	0	0	0	0	0	0	0	0	0	0	0	0	0	36601	36931	36553	36695	205.786	245161	241409	248124	244898	3365.22	0	0	0	0	0	0	0	0	0	0	0	0	0	0	0	0	0	0	0	0	0	0
261	40,294	838,19340	176	177	179	177.333	1.52753	0	0	0	0	0	0	0	0	0	0	62368	61781	61088	61745.7	640.731	41332	40784	41200	41105.3	286.002	6124	6041	6125	6096.67	48.2113	313	308	304	308.333	4.50925	729	742	737	736	6.55744	0	0	0	0	0	148	147
262	45,735	851,34320	0	0	0	0	0	0	0	0	0	0	0	0	0	0	0	28003	28627	28872	28500.7	448.063	34552	34356	34309	34405.7	128.889	28367	27442	28420	28076.3	549.988	0	0	0	0	0	143	144	143	143.333	0.57735	1443	1456	1453	1450.67	6.80686	302868	299711
263	56,341	859,38320	0	0	0	0	0	0	0	0	0	0	0	0	0	0	0	0	0	0	0	0	25498	25419	24827	25248	366.73	0	0	0	0	0	0	0	0	0	0	2459	2484	2438	2460.33	23.029	0	0	0	0	0	0	0
264	42,349	863,26890	0	0	0	0	0	0	0	0	0	0	0	0	0	0	0	176	178	175	176.333	1.52753	138848	137950	140252	139017	1160.23	1505	1541	1532	1526	18.735	1155	1171	1171	1165.67	9.2376	893	898	898	896.333	2.88675	0	0	0	0	0	22044	22229
265	47,590	875,35690	0	0	0	0	0	0	0	0	0	0	0	0	0	0	0	159	160	158	159	1	54800	55971	54464	55078.3	791.116	0	0	0	0	0	0	0	0	0	0	0	0	0	0	0	14493	14311	14222	14342	138.134	2739	2710
266	41,650	893,22480	0	0	0	0	0	0	0	0	0	0	0	0	0	0	0	1317	1310	1320	1315.67	5.1316	59573	59483	59996	59684	273.922	0	0	0	0	0	0	0	0	0	0	0	0	0	0	0	0	0	0	0	0	0	0
267	41,868	935,34150	0	0	0	0	0	0	0	0	0	0	0	0	0	0	0	0	0	0	0	0	0	0	0	0	0	0	0	0	0	0	0	0	0	0	0	0	0	0	0	0	21706	21158	21486	21450	275.768	809	806
268	42,521	963,37280	0	0	0	0	0	0	0	0	0	0	0	0	0	0	0	0	0	0	0	0	0	0	0	0	0	0	0	0	0	0	0	0	0	0	0	0	0	0	0	0	33466	34024	34273	33921	413.242	13317	13761
269	46,461	991,40340	0	0	0	0	0	0	0	0	0	0	0	0	0	0	0	0	0	0	0	0	0	0	0	0	0	0	0	0	0	0	0	0	0	0	0	0	0	0	0	0	40413	40589	40889	40630.3	240.677	1555	1559
270	44,753	1023,39570	0	0	0	0	0	0	0	0	0	0	0	0	0	0	0	0	0	0	0	0	4083	4070	4041	4064.67	21.5019	0	0	0	0	0	0	0	0	0	0	0	0	0	0	0	234902	236588	228670	233387	4170.83	131327	128277
271	43,782	1043,22320	0	0	0	0	0	0	0	0	0	0	0	0	0	0	0	0	0	0	0	0	126881	129861	129889	128877	1728.64	0	0	0	0	0	0	0	0	0	0	0	0	0	0	0	1956	1982	2009	1982.33	26.5016	1133	1132
272	44,798	1108,37150	0	0	0	0	0	0	0	0	0	0	0	0	0	0	0	0	0	0	0	0	0	0	0	0	0	0	0	0	0	0	0	0	0	0	0	0	0	0	0	0	18489	18406	18537	18477.3	66.2747	8894	8659
273	43,075	1139,40470	0	0	0	0	0	0	0	0	0	0	0	0	0	0	0	0	0	0	0	0	0	0	0	0	0	0	0	0	0	0	0	0	0	0	0	0	0	0	0	0	2868	2900	2895	2887.67	17.2143	1331	1319
[truncated: 48 more columns]
